# Supplementary material for: Bis(2,2′-bipyridine-κ2 N,N′)(croconato-κ2 O,O′)nickel(II)
Source: Acta Crystallogr Sect E Struct Rep Online. 2008 Oct 25;64(Pt 11):m1459. doi: 10.1107/S1600536808033771 (PMC2959560; doi:10.1107/S1600536808033771)
Supplement: Supplementary file 1 [file e-64-m1459-sup1.cif]

##############################################################################
###                                                                        ###
###        Electronic paper (Acta Crystallographica Section E)             ###
###                                                                        ###
##############################################################################
#                                                                            #
# This CIF contains the data in a paper accepted for publication in Acta     #
# Crystallographica Section E. It conforms to the requirements of Notes      #
# for Authors for Section E, and has been peer reviewed under the auspices   #
# of the IUCr Commission on Journals.                                        #
#                                                                            #
# Full details of the Crystallographic Information File format               #
# are given in the paper "The Crystallographic Information File (CIF):       #
# a New Standard Archive File for Crystallography" by S. R. Hall, F. H.      #
# Allen and I. D. Brown [Acta Cryst. (1991), A47, 655-685].                  #
#                                                                            #
# The current version of the core CIF dictionary is obtainable from          #
# ftp://ftp.iucr.org/pub/cif_core.dic. The current version number is 2.4.    #
#                                                                            #
# Software is freely available for graphical display of the structure(s) in  #
# this CIF.  For information consult the CIF home page http://www.iucr.org/  #
# cif/home.html                                                              #
#                                                                            #
# This file may be used for bona fide research purposes within the           #
# scientific community so long as proper attribution is given to the journal # 
# article from which it was obtained.                                        #
#                                                                            #
##############################################################################
                                             
data_global
_audit_creation_method     'from SHELXL97 CIF and IUCr SHELXL97-template'
_journal_date_recd_electronic     2008-09-17
_journal_date_accepted     2008-10-16
_journal_name_full     'Acta Crystallographica, Section E'
_journal_year     2008
_journal_volume     64
_journal_issue     11
_journal_page_first     m1459
_journal_page_last     m1459
_journal_paper_category     QM
_journal_coeditor_code     LX2071
_publ_contact_author_name     'Professor Qi Fang'
_publ_contact_author_address
;
State Key Laboratory of Crystal Materials
Shandong University
Jinan 250100
P. R. China
;
_publ_contact_author_email     fangqi@sdu.edu.cn
_publ_contact_author_fax     '0086 531 88362782'
_publ_contact_author_phone     '0086 531 88362782'
_publ_section_title
;\
Bis(2,2'-bipyridine-\k^2^<i>N</i>,<i>N</i>')(croconato-\k^2^<i>O</i>,\
<i>O</i>')nickel(II)
;
loop_
    _publ_author_name
    _publ_author_footnote
    _publ_author_address
    'Chen, Hong-Feng' .
;
State Key Laboratory of Crystal Materials
Shandong University
Jinan 250100
Shandong Province
People's Republic of China
;
    'Fang, Qi' .
;
State Key Laboratory of Crystal Materials
Shandong University
Jinan 250100
Shandong Province
People's Republic of China
;
    'Yu, Wen-Tao' .
;
State Key Laboratory of Crystal Materials
Shandong University
Jinan 250100
Shandong Province
People's Republic of China
;
data_I
_audit_creation_method     SHELXL-97
_chemical_name_systematic
;
Bis(2,2'-bipyridine-\k^2^N,N')(croconato-\k^2^<i>O</i>,<i>O</i>')nickel(II)
;
_chemical_name_common     ?
_chemical_formula_moiety     'C25 H16 N4 Ni O5'
_chemical_formula_sum     'C25 H16 N4 Ni O5'
_chemical_formula_iupac     '[Ni (C5 O5) (C10 H8 N2)2]'
_chemical_formula_weight     511.13
_chemical_melting_point     ?
_symmetry_cell_setting     orthorhombic
_symmetry_space_group_name_H-M     'P b c n'
_symmetry_space_group_name_Hall     '-P_2n 2ab'
loop_
    _symmetry_equiv_pos_as_xyz
    'x, y, z'
    '-x+1/2, -y+1/2, z+1/2'
    'x+1/2, -y+1/2, -z'
    '-x, y, -z+1/2'
    '-x, -y, -z'
    'x-1/2, y-1/2, -z-1/2'
    '-x-1/2, y-1/2, z'
    'x, -y, z-1/2'
_cell_length_a     12.725(5)
_cell_length_b     10.752(5)
_cell_length_c     15.733(5)
_cell_angle_alpha     90.00
_cell_angle_beta     90.00
_cell_angle_gamma     90.00
_cell_volume     2152.6(15)
_cell_formula_units_Z     4
_cell_measurement_reflns_used     2518
_cell_measurement_theta_min     2.48
_cell_measurement_theta_max     23.43
_cell_measurement_temperature     293(2)
_exptl_crystal_description     prism
_exptl_crystal_colour     green-yellow
_exptl_crystal_size_max     0.202
_exptl_crystal_size_mid     0.186
_exptl_crystal_size_min     0.102
_exptl_crystal_density_diffrn     1.577
_exptl_crystal_density_meas     ?
_exptl_crystal_density_method     'not measured'
_exptl_crystal_F_000     1048
_exptl_absorpt_coefficient_mu     0.949
_exptl_absorpt_correction_type     multi-scan
_exptl_absorpt_process_details     '(APEX2; Bruker, 2005)'
_exptl_absorpt_correction_T_min     0.821
_exptl_absorpt_correction_T_max     0.902
_exptl_special_details
;
 ?
;
_diffrn_ambient_temperature     293(2)
_diffrn_radiation_type     MoK\a
_diffrn_radiation_wavelength     0.71069
_diffrn_radiation_source     'fine-focus sealed tube'
_diffrn_radiation_monochromator     graphite
_diffrn_measurement_device_type     'Bruker APEXII CCD'
_diffrn_measurement_method     '\f and \w'
_diffrn_detector_area_resol_mean     10.0
_diffrn_reflns_number     10055
_diffrn_reflns_av_R_equivalents     0.0891
_diffrn_reflns_av_sigmaI/netI     0.0662
_diffrn_reflns_theta_min     2.48
_diffrn_reflns_theta_max     27.48
_diffrn_reflns_theta_full     27.48
_diffrn_measured_fraction_theta_max     0.997
_diffrn_measured_fraction_theta_full     0.997
_diffrn_reflns_limit_h_min     -15
_diffrn_reflns_limit_h_max     16
_diffrn_reflns_limit_k_min     -13
_diffrn_reflns_limit_k_max     10
_diffrn_reflns_limit_l_min     -20
_diffrn_reflns_limit_l_max     19
_diffrn_standards_number     0
_diffrn_standards_interval_count     .
_diffrn_standards_interval_time     .
_diffrn_standards_decay_%     .
_refine_special_details
;
 Refinement of F^2^ against ALL reflections.  The weighted R-factor wR and
 goodness of fit S are based on F^2^, conventional R-factors R are based
 on F, with F set to zero for negative F^2^. The threshold expression of
 F^2^ > 2sigma(F^2^) is used only for calculating R-factors(gt) etc. and is
 not relevant to the choice of reflections for refinement.  R-factors based
 on F^2^ are statistically about twice as large as those based on F, and R-
 factors based on ALL data will be even larger.
;
_reflns_number_total     2466
_reflns_number_gt     1536
_reflns_threshold_expression     I>2\s(I)
_refine_ls_structure_factor_coef     Fsqd
_refine_ls_matrix_type     full
_refine_ls_R_factor_all     0.0851
_refine_ls_R_factor_gt     0.0443
_refine_ls_wR_factor_gt     0.0875
_refine_ls_wR_factor_ref     0.1019
_refine_ls_goodness_of_fit_ref     1.019
_refine_ls_restrained_S_all     1.019
_refine_ls_number_reflns     2466
_refine_ls_number_parameters     160
_refine_ls_number_restraints     0
_refine_ls_hydrogen_treatment     constr
_refine_ls_weighting_scheme     calc
_refine_ls_weighting_details
         'calc w=1/[\s^2^(Fo^2^)+(0.0372P)^2^+0.0108P] where P=(Fo^2^+2Fc^2^)/3'
_atom_sites_solution_hydrogens     geom
_atom_sites_solution_primary     direct
_atom_sites_solution_secondary     difmap
_refine_ls_shift/su_max     ?
_refine_ls_shift/su_max_lt     0.001
_refine_ls_shift/su_mean     0.000
_refine_diff_density_max     0.259
_refine_diff_density_min     -0.376
_refine_ls_extinction_method     none
_refine_ls_extinction_coef     ?
loop_
    _atom_type_symbol
    _atom_type_description
    _atom_type_scat_dispersion_real
    _atom_type_scat_dispersion_imag
    _atom_type_scat_source
    'C' 'C' 0.0033 0.0016
                         'International Tables Vol C Tables 4.2.6.8 and 6.1.1.4'
    'H' 'H' 0.0000 0.0000
                         'International Tables Vol C Tables 4.2.6.8 and 6.1.1.4'
    'N' 'N' 0.0061 0.0033
                         'International Tables Vol C Tables 4.2.6.8 and 6.1.1.4'
    'O' 'O' 0.0106 0.0060
                         'International Tables Vol C Tables 4.2.6.8 and 6.1.1.4'
    'Ni' 'Ni' 0.3393 1.1124
                         'International Tables Vol C Tables 4.2.6.8 and 6.1.1.4'
_computing_data_collection     'APEX2 (Bruker, 2005)'
_computing_cell_refinement     'APEX2 (Bruker, 2005)'
_computing_data_reduction     'APEX2 (Bruker, 2005)'
_computing_structure_solution     'SHELXS97 (Sheldrick, 2008)'
_computing_structure_refinement     'SHELXL97 (Sheldrick, 2008)'
_computing_molecular_graphics     'SHELXTL (Sheldrick, 2008)'
_computing_publication_material     'WinGX (Farrugia, 1999)'
loop_
    _atom_site_type_symbol
    _atom_site_label
    _atom_site_fract_x
    _atom_site_fract_y
    _atom_site_fract_z
    _atom_site_U_iso_or_equiv
    _atom_site_adp_type
    _atom_site_calc_flag
    _atom_site_refinement_flags
    _atom_site_occupancy
    _atom_site_disorder_assembly
    _atom_site_disorder_group
    Ni Ni1 0.5000 0.46011(4) 0.2500 0.03546(17) Uani d S 1 . .
    O O1 0.56048(15) 0.31353(15) 0.17633(10) 0.0439(5) Uani d . 1 . .
    O O2 0.6016(2) 0.0512(2) 0.12408(16) 0.1053(10) Uani d . 1 . .
    O O3 0.5000 -0.1097(3) 0.2500 0.0700(9) Uani d S 1 . .
    N N1 0.45364(18) 0.58822(19) 0.34037(12) 0.0397(5) Uani d . 1 . .
    N N2 0.63184(17) 0.46676(19) 0.32573(12) 0.0419(6) Uani d . 1 . .
    C C1 0.3650(3) 0.6535(3) 0.34092(17) 0.0531(8) Uani d . 1 . .
    H H1 0.3173 0.6410 0.2970 0.064 Uiso calc R 1 . .
    C C2 0.3402(3) 0.7384(3) 0.4029(2) 0.0717(10) Uani d . 1 . .
    H H2 0.2774 0.7824 0.4013 0.086 Uiso calc R 1 . .
    C C3 0.4114(4) 0.7561(3) 0.4673(2) 0.0742(11) Uani d . 1 . .
    H H3 0.3977 0.8142 0.5097 0.089 Uiso calc R 1 . .
    C C4 0.5025(3) 0.6888(3) 0.46926(18) 0.0570(9) Uani d . 1 . .
    H H4 0.5502 0.6989 0.5135 0.068 Uiso calc R 1 . .
    C C5 0.5226(2) 0.6052(2) 0.40425(15) 0.0406(7) Uani d . 1 . .
    C C6 0.6200(2) 0.5320(2) 0.39824(16) 0.0431(7) Uani d . 1 . .
    C C7 0.6964(3) 0.5264(3) 0.4613(2) 0.0638(9) Uani d . 1 . .
    H H7 0.6872 0.5696 0.5119 0.077 Uiso calc R 1 . .
    C C8 0.7854(3) 0.4569(4) 0.4486(2) 0.0770(12) Uani d . 1 . .
    H H8 0.8367 0.4526 0.4906 0.092 Uiso calc R 1 . .
    C C9 0.7982(2) 0.3940(3) 0.3737(2) 0.0679(10) Uani d . 1 . .
    H H9 0.8587 0.3479 0.3633 0.081 Uiso calc R 1 . .
    C C10 0.7195(2) 0.4008(3) 0.31437(19) 0.0575(8) Uani d . 1 . .
    H H10 0.7276 0.3572 0.2637 0.069 Uiso calc R 1 . .
    C C11 0.5300(2) 0.2129(3) 0.21214(15) 0.0393(6) Uani d . 1 . .
    C C12 0.5511(3) 0.0864(3) 0.18605(18) 0.0530(8) Uani d . 1 . .
    C C13 0.5000 0.0035(4) 0.2500 0.0487(10) Uani d S 1 . .
loop_
    _atom_site_aniso_label
    _atom_site_aniso_U_11
    _atom_site_aniso_U_22
    _atom_site_aniso_U_33
    _atom_site_aniso_U_12
    _atom_site_aniso_U_13
    _atom_site_aniso_U_23
    Ni1 0.0404(3) 0.0388(3) 0.0271(2) 0.000 -0.0053(2) 0.000
    O1 0.0587(13) 0.0418(11) 0.0310(9) -0.0040(10) 0.0083(9) 0.0013(8)
    O2 0.167(3) 0.0586(15) 0.0903(17) -0.0026(15) 0.0769(19) -0.0177(13)
    O3 0.086(2) 0.0405(17) 0.084(2) 0.000 0.0118(18) 0.000
    N1 0.0510(14) 0.0360(12) 0.0322(11) -0.0008(12) -0.0020(11) 0.0015(10)
    N2 0.0437(14) 0.0480(14) 0.0340(12) 0.0003(12) -0.0082(10) 0.0017(10)
    C1 0.064(2) 0.0507(18) 0.0443(16) 0.0138(17) 0.0003(16) 0.0011(14)
    C2 0.098(3) 0.057(2) 0.060(2) 0.024(2) 0.022(2) -0.0018(17)
    C3 0.119(3) 0.048(2) 0.056(2) -0.002(2) 0.028(2) -0.0121(16)
    C4 0.084(2) 0.0514(17) 0.0359(15) -0.022(2) 0.0095(16) -0.0076(13)
    C5 0.0582(19) 0.0341(14) 0.0295(13) -0.0130(14) 0.0012(12) 0.0026(11)
    C6 0.0535(18) 0.0442(16) 0.0317(14) -0.0198(15) -0.0080(13) 0.0070(13)
    C7 0.076(2) 0.068(2) 0.0482(18) -0.023(2) -0.0272(17) 0.0038(15)
    C8 0.065(2) 0.090(3) 0.076(3) -0.023(2) -0.041(2) 0.033(2)
    C9 0.0442(18) 0.080(3) 0.079(2) 0.0036(19) -0.0144(18) 0.026(2)
    C10 0.0494(19) 0.067(2) 0.0555(19) 0.0078(18) -0.0081(15) 0.0055(16)
    C11 0.0431(17) 0.0439(16) 0.0309(13) -0.0025(14) -0.0005(11) -0.0019(12)
    C12 0.066(2) 0.0462(17) 0.0463(17) -0.0038(17) 0.0129(16) -0.0085(14)
    C13 0.052(2) 0.042(2) 0.052(2) 0.000 0.000(2) 0.000
_geom_special_details
;
 All esds (except the esd in the dihedral angle between two l.s. planes)
 are estimated using the full covariance matrix.  The cell esds are taken
 into account individually in the estimation of esds in distances, angles
 and torsion angles; correlations between esds in cell parameters are only
 used when they are defined by crystal symmetry.  An approximate (isotropic)
 treatment of cell esds is used for estimating esds involving l.s. planes.
;
loop_
    _geom_bond_atom_site_label_1
    _geom_bond_atom_site_label_2
    _geom_bond_site_symmetry_2
    _geom_bond_distance
    _geom_bond_publ_flag
    Ni1 N2 . 2.059(2) ?
    Ni1 N2 4_655 2.059(2) ?
    Ni1 N1 . 2.066(2) ?
    Ni1 N1 4_655 2.066(2) ?
    Ni1 O1 4_655 2.1022(18) ?
    Ni1 O1 . 2.1022(18) ?
    O1 C11 . 1.280(3) ?
    O2 C12 . 1.227(3) ?
    O3 C13 . 1.217(5) ?
    N1 C1 . 1.328(3) ?
    N1 C5 . 1.347(3) ?
    N2 C10 . 1.334(3) ?
    N2 C6 . 1.347(3) ?
    C1 C2 . 1.372(4) ?
    C1 H1 . 0.9300 ?
    C2 C3 . 1.373(5) ?
    C2 H2 . 0.9300 ?
    C3 C4 . 1.367(4) ?
    C3 H3 . 0.9300 ?
    C4 C5 . 1.385(4) ?
    C4 H4 . 0.9300 ?
    C5 C6 . 1.472(4) ?
    C6 C7 . 1.389(4) ?
    C7 C8 . 1.371(5) ?
    C7 H7 . 0.9300 ?
    C8 C9 . 1.369(5) ?
    C8 H8 . 0.9300 ?
    C9 C10 . 1.370(4) ?
    C9 H9 . 0.9300 ?
    C10 H10 . 0.9300 ?
    C11 C11 4_655 1.415(5) ?
    C11 C12 . 1.446(4) ?
    C12 C13 . 1.493(4) ?
    C13 C12 4_655 1.493(4) ?
loop_
    _geom_angle_atom_site_label_1
    _geom_angle_atom_site_label_2
    _geom_angle_atom_site_label_3
    _geom_angle_site_symmetry_1
    _geom_angle_site_symmetry_3
    _geom_angle
    _geom_angle_publ_flag
    N2 Ni1 N2 . 4_655 176.02(12) ?
    N2 Ni1 N1 . . 79.12(9) ?
    N2 Ni1 N1 4_655 . 98.19(8) ?
    N2 Ni1 N1 . 4_655 98.19(8) ?
    N2 Ni1 N1 4_655 4_655 79.12(9) ?
    N1 Ni1 N1 . 4_655 96.35(11) ?
    N2 Ni1 O1 . 4_655 90.30(8) ?
    N2 Ni1 O1 4_655 4_655 92.68(8) ?
    N1 Ni1 O1 . 4_655 90.91(8) ?
    N1 Ni1 O1 4_655 4_655 169.72(7) ?
    N2 Ni1 O1 . . 92.68(8) ?
    N2 Ni1 O1 4_655 . 90.30(8) ?
    N1 Ni1 O1 . . 169.72(7) ?
    N1 Ni1 O1 4_655 . 90.91(8) ?
    O1 Ni1 O1 4_655 . 82.88(10) ?
    C11 O1 Ni1 . . 106.29(15) ?
    C1 N1 C5 . . 118.5(2) ?
    C1 N1 Ni1 . . 126.82(19) ?
    C5 N1 Ni1 . . 114.72(18) ?
    C10 N2 C6 . . 118.9(2) ?
    C10 N2 Ni1 . . 125.83(19) ?
    C6 N2 Ni1 . . 114.66(19) ?
    N1 C1 C2 . . 123.5(3) ?
    N1 C1 H1 . . 118.3 ?
    C2 C1 H1 . . 118.3 ?
    C1 C2 C3 . . 117.7(3) ?
    C1 C2 H2 . . 121.1 ?
    C3 C2 H2 . . 121.1 ?
    C4 C3 C2 . . 120.2(3) ?
    C4 C3 H3 . . 119.9 ?
    C2 C3 H3 . . 119.9 ?
    C3 C4 C5 . . 118.9(3) ?
    C3 C4 H4 . . 120.6 ?
    C5 C4 H4 . . 120.6 ?
    N1 C5 C4 . . 121.3(3) ?
    N1 C5 C6 . . 115.4(2) ?
    C4 C5 C6 . . 123.3(3) ?
    N2 C6 C7 . . 120.2(3) ?
    N2 C6 C5 . . 115.3(2) ?
    C7 C6 C5 . . 124.5(3) ?
    C8 C7 C6 . . 119.8(3) ?
    C8 C7 H7 . . 120.1 ?
    C6 C7 H7 . . 120.1 ?
    C9 C8 C7 . . 119.5(3) ?
    C9 C8 H8 . . 120.2 ?
    C7 C8 H8 . . 120.2 ?
    C8 C9 C10 . . 118.2(3) ?
    C8 C9 H9 . . 120.9 ?
    C10 C9 H9 . . 120.9 ?
    N2 C10 C9 . . 123.2(3) ?
    N2 C10 H10 . . 118.4 ?
    C9 C10 H10 . . 118.4 ?
    O1 C11 C11 . 4_655 122.26(14) ?
    O1 C11 C12 . . 127.9(2) ?
    C11 C11 C12 4_655 . 109.83(15) ?
    O2 C12 C11 . . 127.8(3) ?
    O2 C12 C13 . . 125.4(3) ?
    C11 C12 C13 . . 106.8(2) ?
    O3 C13 C12 . 4_655 126.64(17) ?
    O3 C13 C12 . . 126.64(17) ?
    C12 C13 C12 4_655 . 106.7(3) ?
loop_
    _geom_torsion_atom_site_label_1
    _geom_torsion_atom_site_label_2
    _geom_torsion_atom_site_label_3
    _geom_torsion_atom_site_label_4
    _geom_torsion_site_symmetry_1
    _geom_torsion_site_symmetry_2
    _geom_torsion_site_symmetry_3
    _geom_torsion_site_symmetry_4
    _geom_torsion
    _geom_torsion_publ_flag
    N2 Ni1 O1 C11 . . . . 90.49(17) ?
    N2 Ni1 O1 C11 4_655 . . . -92.14(18) ?
    N1 Ni1 O1 C11 . . . . 53.7(5) ?
    N1 Ni1 O1 C11 4_655 . . . -171.27(17) ?
    O1 Ni1 O1 C11 4_655 . . . 0.52(13) ?
    N2 Ni1 N1 C1 . . . . 174.7(2) ?
    N2 Ni1 N1 C1 4_655 . . . -2.3(2) ?
    N1 Ni1 N1 C1 4_655 . . . 77.5(2) ?
    O1 Ni1 N1 C1 4_655 . . . -95.2(2) ?
    O1 Ni1 N1 C1 . . . . -147.8(4) ?
    N2 Ni1 N1 C5 . . . . -5.04(17) ?
    N2 Ni1 N1 C5 4_655 . . . 177.93(18) ?
    N1 Ni1 N1 C5 4_655 . . . -102.20(19) ?
    O1 Ni1 N1 C5 4_655 . . . 85.09(18) ?
    O1 Ni1 N1 C5 . . . . 32.5(5) ?
    N1 Ni1 N2 C10 . . . . 179.3(2) ?
    N1 Ni1 N2 C10 4_655 . . . -85.7(2) ?
    O1 Ni1 N2 C10 4_655 . . . 88.5(2) ?
    O1 Ni1 N2 C10 . . . . 5.6(2) ?
    N1 Ni1 N2 C6 . . . . 8.43(17) ?
    N1 Ni1 N2 C6 4_655 . . . 103.37(17) ?
    O1 Ni1 N2 C6 4_655 . . . -82.44(17) ?
    O1 Ni1 N2 C6 . . . . -165.32(17) ?
    C5 N1 C1 C2 . . . . 0.6(4) ?
    Ni1 N1 C1 C2 . . . . -179.1(2) ?
    N1 C1 C2 C3 . . . . 0.1(5) ?
    C1 C2 C3 C4 . . . . -1.2(5) ?
    C2 C3 C4 C5 . . . . 1.7(5) ?
    C1 N1 C5 C4 . . . . -0.1(4) ?
    Ni1 N1 C5 C4 . . . . 179.63(19) ?
    C1 N1 C5 C6 . . . . -178.6(2) ?
    Ni1 N1 C5 C6 . . . . 1.2(3) ?
    C3 C4 C5 N1 . . . . -1.0(4) ?
    C3 C4 C5 C6 . . . . 177.3(3) ?
    C10 N2 C6 C7 . . . . -2.5(4) ?
    Ni1 N2 C6 C7 . . . . 169.1(2) ?
    C10 N2 C6 C5 . . . . 178.1(2) ?
    Ni1 N2 C6 C5 . . . . -10.3(3) ?
    N1 C5 C6 N2 . . . . 6.1(3) ?
    C4 C5 C6 N2 . . . . -172.3(2) ?
    N1 C5 C6 C7 . . . . -173.3(2) ?
    C4 C5 C6 C7 . . . . 8.3(4) ?
    N2 C6 C7 C8 . . . . 1.8(4) ?
    C5 C6 C7 C8 . . . . -178.8(3) ?
    C6 C7 C8 C9 . . . . 0.2(5) ?
    C7 C8 C9 C10 . . . . -1.5(5) ?
    C6 N2 C10 C9 . . . . 1.2(4) ?
    Ni1 N2 C10 C9 . . . . -169.4(2) ?
    C8 C9 C10 N2 . . . . 0.8(5) ?
    Ni1 O1 C11 C11 . . . 4_655 -1.5(4) ?
    Ni1 O1 C11 C12 . . . . -179.9(2) ?
    O1 C11 C12 O2 . . . . -0.7(5) ?
    C11 C11 C12 O2 4_655 . . . -179.3(3) ?
    O1 C11 C12 C13 . . . . 178.9(2) ?
    C11 C11 C12 C13 4_655 . . . 0.3(4) ?
    O2 C12 C13 O3 . . . . -0.6(4) ?
    C11 C12 C13 O3 . . . . 179.89(13) ?
    O2 C12 C13 C12 . . . 4_655 179.4(4) ?
    C11 C12 C13 C12 . . . 4_655 -0.11(13) ?
loop_
    _geom_hbond_atom_site_label_D
    _geom_hbond_atom_site_label_H
    _geom_hbond_atom_site_label_A
    _geom_hbond_site_symmetry_A
    _geom_hbond_distance_DH
    _geom_hbond_distance_HA
    _geom_hbond_distance_DA
    _geom_hbond_angle_DHA
    C4 H4 O1 8_566 0.93 2.57 3.340(4) 140.7
    C8 H8 O2 2_655 0.93 2.24 3.114(4) 155.8
    C9 H9 O3 6_666 0.93 2.57 3.222(4) 127.3
