# Supplementary material for: Bis(2,2′-bipyridine-κ2 N,N′)(croconato-κ2 O,O′)nickel(II)
Source: Acta Crystallogr Sect E Struct Rep Online. 2008 Oct 25;64(Pt 11):m1459. doi: 10.1107/S1600536808033771 (PMC2959560; doi:10.1107/S1600536808033771)
Supplement: Supplementary file 2 [file e-64-m1459-Isup2.hkl]

# 
# h,k,l, Fc-squared, Fo-squared, sigma(Fo-squared) and status flag 
# 
data_I
_shelx_title '                                     FQ84 IN PBCN' 
_shelx_refln_list_code          4 
_shelx_F_calc_maximum      240.40 
_exptl_crystal_F_000      1048.00 
_reflns_d_resolution_high  0.7700 
 
loop_ 
 _symmetry_equiv_pos_as_xyz 
 'x, y, z' 
 '-x+1/2, -y+1/2, z+1/2' 
 'x+1/2, -y+1/2, -z' 
 '-x, y, -z+1/2' 
 '-x, -y, -z' 
 'x-1/2, y-1/2, -z-1/2' 
 '-x-1/2, y-1/2, z' 
 'x, -y, z-1/2' 
 
_cell_length_a    12.7250 
_cell_length_b    10.7520 
_cell_length_c    15.7330 
_cell_angle_alpha  90.000 
_cell_angle_beta   90.000 
_cell_angle_gamma  90.000 
 
_shelx_F_squared_multiplier     1.000 
 
loop_ 
 _refln_index_h 
 _refln_index_k 
 _refln_index_l 
 _refln_F_squared_calc 
 _refln_F_squared_meas 
 _refln_F_squared_sigma 
 _refln_observed_status 
   2   0   0    57793.73    53766.61    364.15 o 
   4   0   0    14794.49    13368.08    116.68 o 
   6   0   0    10173.23    10003.57    361.20 o 
   8   0   0     3444.12     3519.09    140.58 o 
  10   0   0     1847.92     1685.23     68.08 o 
  12   0   0       51.71       31.93     34.07 o 
  14   0   0      829.93      911.36    101.79 o 
  16   0   0      224.65      206.71     68.85 o 
   1   1   0    27961.61    26335.72    245.34 o 
   3   1   0     1712.89     1714.82    112.39 o 
   5   1   0     3657.66     3618.85    105.13 o 
   7   1   0     6798.53     6635.03    186.35 o 
   9   1   0     1583.28     1546.22     55.94 o 
  11   1   0       69.93       78.79     18.17 o 
  13   1   0      205.52      274.18     43.93 o 
  15   1   0      261.48      199.44     45.86 o 
   0   2   0    31219.74    29971.04    217.11 o 
   2   2   0       14.86       13.46      5.63 o 
   4   2   0     2961.04     3074.66    285.68 o 
   6   2   0     3437.99     3247.59    149.26 o 
   8   2   0     4104.25     4012.09    127.84 o 
  10   2   0     2345.02     2260.03     80.14 o 
  12   2   0       18.74       12.01     23.31 o 
  14   2   0      416.48      453.32     55.96 o 
  16   2   0      226.02      241.30     53.36 o 
   1   3   0       11.60       11.54      7.43 o 
   3   3   0       20.67       13.03      5.93 o 
   5   3   0     1437.04     1208.96     43.48 o 
   7   3   0     2958.98     2291.70    453.85 o 
   9   3   0     1350.90     1226.85     63.69 o 
  11   3   0      354.38      409.04     35.55 o 
  13   3   0        1.93        3.27     23.12 o 
  15   3   0       83.68       72.16     36.66 o 
   0   4   0     3665.17     3466.24    263.94 o 
   2   4   0      431.98      386.82     13.60 o 
   4   4   0      912.57     1141.36     94.19 o 
   6   4   0      611.10      647.86     40.70 o 
   8   4   0     1615.19     1725.96     68.12 o 
  10   4   0      455.85      503.52     31.24 o 
  12   4   0      329.47      272.26     42.14 o 
  14   4   0       56.95       68.71     47.04 o 
   1   5   0     2707.19     2748.54     75.59 o 
   3   5   0      143.80      291.54     37.01 o 
   5   5   0       25.24        0.17     10.07 o 
   7   5   0      208.01      231.97     22.64 o 
   9   5   0       41.73       26.37     25.95 o 
  11   5   0      206.63       59.37    101.36 o 
  13   5   0       18.06      -10.41     35.50 o 
  15   5   0      338.69      305.93     79.97 o 
   0   6   0     1489.30     1471.33     86.89 o 
   2   6   0       75.38       71.10     11.33 o 
   4   6   0      223.38      287.20     21.18 o 
   6   6   0      122.58      182.47     40.34 o 
   8   6   0      632.86      540.00     63.44 o 
  10   6   0       30.41       47.65     24.84 o 
  12   6   0       34.69       10.55     37.63 o 
  14   6   0       62.49       81.83     52.18 o 
   1   7   0        1.14        3.99     10.21 o 
   3   7   0      961.17      865.58     30.98 o 
   5   7   0      388.76      344.76     83.82 o 
   7   7   0       16.79       11.55     28.23 o 
   9   7   0        2.64        5.99     29.51 o 
  11   7   0      110.75      143.32     59.80 o 
  13   7   0       63.00       71.28     56.31 o 
   0   8   0      859.53      941.01     79.40 o 
   2   8   0     1469.27     1403.27     45.77 o 
   4   8   0      159.59      178.94     21.43 o 
   6   8   0       17.58       11.12     28.51 o 
   8   8   0        1.50      -11.83     31.50 o 
  10   8   0        2.53      -12.67     22.66 o 
  12   8   0        5.78      -12.26     37.49 o 
   1   9   0     1331.43     1207.33     98.15 o 
   3   9   0     1109.70     1111.60     51.93 o 
   5   9   0      345.73      397.73     68.85 o 
   7   9   0      606.50      710.93     79.26 o 
   9   9   0      207.96      283.76     43.39 o 
  11   9   0      112.17      178.05     64.15 o 
   0  10   0       57.12       76.84     38.63 o 
   2  10   0       42.45       18.48     21.83 o 
   4  10   0      601.81      534.44     54.32 o 
   6  10   0       85.12      125.73     43.91 o 
   8  10   0      469.54      582.77     84.11 o 
  10  10   0      150.57       42.91     50.04 o 
   1  11   0       61.95      -22.36     63.65 o 
   3  11   0       18.73        8.79     23.60 o 
   5  11   0      225.64      523.89     81.26 o 
   7  11   0      713.82      880.57     98.08 o 
   9  11   0      195.63      231.80     70.99 o 
   0  12   0      272.14      327.59     73.27 o 
   2  12   0      155.90      138.01     40.40 o 
   4  12   0      181.72      169.49     43.95 o 
   6  12   0      332.97      552.83     88.81 o 
   8  12   0      343.12      300.79     74.13 o 
   1  13   0      633.70      573.46     67.55 o 
   3  13   0      410.61      422.60     63.32 o 
   5  13   0      128.91       16.11     49.04 o 
   1   1   1     1224.16     1453.69     67.75 o 
   2   1   1      716.25      632.46     28.68 o 
   3   1   1     5983.55     5903.66    226.61 o 
   4   1   1      325.80      321.82      8.26 o 
   5   1   1       10.46       16.77      3.86 o 
   6   1   1     1723.73     1790.41     45.79 o 
   7   1   1      524.17      534.52     46.48 o 
   8   1   1        6.53        7.16      4.04 o 
   9   1   1        1.43       -3.18      4.71 o 
  10   1   1       16.18       16.51      8.23 o 
  11   1   1        8.99       13.36     11.53 o 
  12   1   1       44.08       25.18     13.45 o 
  13   1   1       30.37       24.49     18.62 o 
  14   1   1        4.29       17.83     18.46 o 
  15   1   1        0.25        1.33     19.77 o 
  16   1   1        3.40      -11.76     21.51 o 
   0   2   1      469.31      487.79     25.95 o 
   1   2   1     5083.31     4865.56    153.02 o 
   2   2   1     2603.78     2762.90    183.56 o 
   3   2   1      155.84      155.83      8.81 o 
   4   2   1     5102.16     5135.42    206.94 o 
   5   2   1       53.60       52.86      5.16 o 
   6   2   1      595.23      523.18     17.28 o 
   7   2   1        5.31        9.64      4.10 o 
   8   2   1      464.15      427.96     25.43 o 
   9   2   1       14.65       10.75      5.40 o 
  10   2   1     1323.81     1217.09     92.08 o 
  11   2   1        5.09       10.61     11.41 o 
  12   2   1      250.67      230.46     24.73 o 
  13   2   1      147.27      140.39     25.73 o 
  14   2   1      415.94      414.99     38.51 o 
  15   2   1        0.17       -4.06     18.59 o 
  16   2   1       47.06       36.02     25.08 o 
   1   3   1      324.08      298.03     10.81 o 
   2   3   1     9233.95     9610.53    236.02 o 
   3   3   1      256.25      284.30      9.15 o 
   4   3   1      494.51      462.33     40.78 o 
   5   3   1       28.24       15.16      4.95 o 
   6   3   1       70.41       57.94      7.62 o 
   7   3   1     1235.89     1254.30     41.08 o 
   8   3   1      180.35      180.23     10.64 o 
   9   3   1     1208.42     1065.27     83.83 o 
  10   3   1        0.00        1.82      8.00 o 
  11   3   1      284.23      204.15     52.10 o 
  12   3   1      132.69      126.62     21.08 o 
  13   3   1      593.97      525.88     39.41 o 
  14   3   1        1.19        2.59     18.33 o 
  15   3   1      104.66       95.64     31.11 o 
  16   3   1        9.51      -13.49     34.57 o 
   0   4   1     1341.87     1199.58     31.57 o 
   1   4   1     1290.49     1352.07     28.90 o 
   2   4   1       10.61       15.38      4.12 o 
   3   4   1      730.40      822.87     28.33 o 
   4   4   1     4503.79     4450.72    167.62 o 
   5   4   1     1469.29     1653.68     49.72 o 
   6   4   1     7852.04     7829.45    297.68 o 
   7   4   1        0.59        5.10      6.62 o 
   8   4   1     4718.54     4822.25    171.96 o 
   9   4   1       41.21       56.39     11.43 o 
  10   4   1     1675.51     1464.05    175.97 o 
  11   4   1       17.02       10.78     12.58 o 
  12   4   1      323.57      222.63     87.17 o 
  13   4   1      102.07      134.19     38.49 o 
  14   4   1      300.11      257.83     49.95 o 
  15   4   1        1.49       22.13     30.39 o 
   1   5   1     9449.03     9229.54    248.96 o 
   2   5   1      224.39      237.84     10.09 o 
   3   5   1     2952.66     2925.78     64.10 o 
   4   5   1      419.45      501.41     19.34 o 
   5   5   1     1914.36     1946.71     85.11 o 
   6   5   1        0.14       -4.08      8.44 o 
   7   5   1     4554.52     4823.22    195.09 o 
   8   5   1      194.90      130.76     36.45 o 
   9   5   1     1789.04     1811.18    117.41 o 
  10   5   1       31.96       11.51     16.31 o 
  11   5   1      372.72      207.42    127.68 o 
  12   5   1       12.94       26.41     19.98 o 
  13   5   1      320.98      435.01     57.24 o 
  14   5   1       13.10       22.44     29.58 o 
  15   5   1      203.29      229.13     53.41 o 
   0   6   1     1865.42     1725.96     51.45 o 
   1   6   1       39.40       40.18      7.97 o 
   2   6   1     3514.63     3211.01     66.05 o 
   3   6   1        2.51        4.60      6.03 o 
   4   6   1     1120.42     1075.97     43.62 o 
   5   6   1        0.46       -1.59      9.37 o 
   6   6   1     1352.41     1262.71     59.96 o 
   7   6   1        0.00        3.31     16.61 o 
   8   6   1      966.55     1047.74     63.53 o 
   9   6   1      102.59       99.16     23.49 o 
  10   6   1      121.39       92.82     67.43 o 
  11   6   1        0.21       -6.84     30.08 o 
  12   6   1      369.89      430.79     41.69 o 
  13   6   1       17.53       14.28     27.81 o 
  14   6   1      319.18      320.76     56.09 o 
   1   7   1    10100.56     9650.27    187.33 o 
   2   7   1     1413.46     1359.74     30.22 o 
   3   7   1     3984.34     3935.70    104.10 o 
   4   7   1       21.85       12.58      8.80 o 
   5   7   1     1663.12     1747.79     43.14 o 
   6   7   1       30.69       66.66     21.93 o 
   7   7   1     1612.96     1563.46     72.89 o 
   8   7   1      116.54      113.23     24.35 o 
   9   7   1      266.95      315.10     34.77 o 
  10   7   1       12.98       -7.10     15.60 o 
  11   7   1      360.73      564.95    140.42 o 
  12   7   1        8.39       22.81     28.23 o 
  13   7   1      185.40      188.73     47.86 o 
  14   7   1        0.89        0.34     29.39 o 
   0   8   1     2585.01     2421.66     86.66 o 
   1   8   1       46.64       60.14     13.12 o 
   2   8   1     4580.05     4321.94     87.95 o 
   3   8   1       11.76        9.90     10.58 o 
   4   8   1     2086.38     2061.35     46.03 o 
   5   8   1       36.14       28.71     12.91 o 
   6   8   1     1050.67     1111.16     65.17 o 
   7   8   1      154.77      175.82     28.32 o 
   8   8   1      193.72      207.33     37.44 o 
   9   8   1       29.29       45.57     24.04 o 
  10   8   1        7.84       75.99     26.84 o 
  11   8   1        9.11       35.86     21.39 o 
  12   8   1       70.91       63.06     26.41 o 
  13   8   1        0.32       -3.34     28.84 o 
   1   9   1      295.38      331.45     29.91 o 
   2   9   1       70.33       56.48     15.82 o 
   3   9   1      886.75      876.33     37.26 o 
   4   9   1      104.19      113.60     19.58 o 
   5   9   1      610.22      696.55     84.31 o 
   6   9   1       10.45       73.42     39.77 o 
   7   9   1      726.44      800.66     61.24 o 
   8   9   1       50.56       69.01     28.86 o 
   9   9   1      325.86      317.78     56.69 o 
  10   9   1       14.63      -14.15     22.70 o 
  11   9   1      196.61      151.27     65.04 o 
  12   9   1        5.84       59.67     30.83 o 
   0  10   1      354.93      336.84     45.49 o 
   1  10   1        5.80        1.97     13.25 o 
   2  10   1      306.95      333.52     32.63 o 
   3  10   1       14.78        6.18     18.76 o 
   4  10   1      169.87      205.60     27.56 o 
   5  10   1        0.00       13.96     45.56 o 
   6  10   1      132.25      170.55     62.80 o 
   7  10   1        6.45      -18.13     18.13 o 
   8  10   1      145.94      184.55     38.37 o 
   9  10   1        2.42      102.07     30.21 o 
  10  10   1       47.23      131.44     51.46 o 
  11  10   1       11.35       -8.66     28.30 o 
   1  11   1      134.65      120.47     24.92 o 
   2  11   1      144.14       66.98     37.50 o 
   3  11   1        4.96       -2.24     15.63 o 
   4  11   1        0.15       -2.00     18.75 o 
   5  11   1        4.38       19.78     18.43 o 
   6  11   1        2.24       42.42     29.28 o 
   7  11   1       46.07       55.98     28.22 o 
   8  11   1        1.07      128.74     36.57 o 
   9  11   1        3.08       45.78     94.51 o 
  10  11   1       11.91       11.49     65.29 o 
   0  12   1      175.80      168.24     41.91 o 
   1  12   1       29.08       15.51     17.47 o 
   2  12   1        0.46        6.08     17.07 o 
   3  12   1       25.06       92.23     70.97 o 
   4  12   1        1.06       25.07     27.84 o 
   5  12   1        0.58      -27.23     34.50 o 
   6  12   1        1.13       72.87     72.06 o 
   7  12   1       20.30       97.28     34.66 o 
   8  12   1        0.05       82.11     43.19 o 
   1  13   1       77.48       93.61     27.21 o 
   2  13   1        6.08      -19.53     19.53 o 
   3  13   1       30.31       64.53     26.02 o 
   4  13   1        3.19      -26.71     26.71 o 
   5  13   1        8.10       -4.70     48.04 o 
   0   0   2    23304.40    24388.54    172.78 o 
   1   0   2      616.07      552.55     42.27 o 
   2   0   2    38501.16    39218.21   3418.37 o 
   3   0   2    27933.48    29248.12   1661.75 o 
   4   0   2    12799.62    12823.77    430.66 o 
   5   0   2     2885.58     2969.55     75.90 o 
   6   0   2     5122.55     4712.53    126.56 o 
   7   0   2      771.53      803.30     22.63 o 
   8   0   2     3497.31     3297.22     86.70 o 
   9   0   2       74.57       87.80     13.13 o 
  10   0   2      149.76      166.64     22.93 o 
  11   0   2     1201.16      992.97    250.21 o 
  12   0   2      289.10      145.29    124.32 o 
  13   0   2       15.44       -2.76     16.98 o 
  14   0   2      397.42      487.87     56.70 o 
  15   0   2       47.64       45.17     31.77 o 
  16   0   2      179.13      184.03     47.89 o 
   1   1   2     2608.43     2643.46    107.44 o 
   2   1   2     5587.06     6136.75    422.42 o 
   3   1   2      169.54      150.84      8.15 o 
   4   1   2      604.15      618.90     19.86 o 
   5   1   2     1233.29     1207.63     25.21 o 
   6   1   2     2463.66     2616.40     53.67 o 
   7   1   2     1002.96      887.74     20.49 o 
   8   1   2       25.37       20.31      4.98 o 
   9   1   2     1766.07     1759.54     46.63 o 
  10   1   2      417.07      465.07     24.27 o 
  11   1   2       93.09       96.84     16.20 o 
  12   1   2       16.65        8.60     10.25 o 
  13   1   2      613.54      591.14     37.11 o 
  14   1   2        3.71      -13.68     16.89 o 
  15   1   2      188.88      208.79     32.65 o 
  16   1   2        0.22        0.25     21.75 o 
   0   2   2    11540.83    11010.69    847.67 o 
   1   2   2    15755.51    16351.56    540.95 o 
   2   2   2    21865.82    23019.19   1105.87 o 
   3   2   2       75.71       76.72      5.89 o 
   4   2   2     2850.26     2788.24    133.63 o 
   5   2   2      766.62      846.39     29.43 o 
   6   2   2     4472.79     4210.40     91.95 o 
   7   2   2        6.38        2.37      3.71 o 
   8   2   2     5042.36     5017.63     99.70 o 
   9   2   2      112.21      110.73      9.87 o 
  10   2   2     1122.54     1160.89     42.84 o 
  11   2   2      108.64      103.09     17.87 o 
  12   2   2     1086.07      848.00    178.26 o 
  13   2   2       83.54       39.78     21.77 o 
  14   2   2      440.61      383.63     37.65 o 
  15   2   2        0.67        2.98     19.47 o 
  16   2   2      196.22      166.39     34.94 o 
   1   3   2     5674.01     5886.89    163.24 o 
   2   3   2    15393.45    16213.21    526.86 o 
   3   3   2     9830.94     9969.63    354.92 o 
   4   3   2       75.59       89.68      8.12 o 
   5   3   2     4900.42     4800.77    168.78 o 
   6   3   2     1181.27     1388.41     44.34 o 
   7   3   2     4223.53     4100.42    131.18 o 
   8   3   2        0.00       -1.26      5.70 o 
   9   3   2     1479.36     1399.76     41.83 o 
  10   3   2        7.74       -1.34     11.38 o 
  11   3   2      372.70      390.84     27.32 o 
  12   3   2       68.84       56.51     18.61 o 
  13   3   2      233.97      255.81     26.73 o 
  14   3   2      177.79      198.35     36.00 o 
  15   3   2       37.23       36.80     26.78 o 
  16   3   2        1.10       18.82     27.54 o 
   0   4   2     1447.08     1658.33     61.68 o 
   1   4   2       95.87      103.26      6.20 o 
   2   4   2     4870.96     4995.89    128.58 o 
   3   4   2      855.73      923.71     32.58 o 
   4   4   2     1206.14     1183.73     54.07 o 
   5   4   2      188.74      215.30     11.35 o 
   6   4   2     1992.13     2098.75    100.06 o 
   7   4   2      193.10      195.86     12.90 o 
   8   4   2     1342.51     1333.92     39.91 o 
   9   4   2      161.47      171.98     15.34 o 
  10   4   2      218.73      255.19     29.25 o 
  11   4   2       34.71       29.76     16.85 o 
  12   4   2      245.85      256.45     29.14 o 
  13   4   2      125.78      306.50    114.24 o 
  14   4   2       31.40       40.88     31.48 o 
  15   4   2       65.37       51.08     36.05 o 
   1   5   2      357.71      348.60     12.73 o 
   2   5   2       65.53       68.53      6.41 o 
   3   5   2      319.39      311.92     12.06 o 
   4   5   2      527.81      584.50     22.26 o 
   5   5   2      248.51      280.26     12.51 o 
   6   5   2      195.18      163.73     30.61 o 
   7   5   2       85.95       76.67     15.76 o 
   8   5   2        0.42       11.46     10.69 o 
   9   5   2        1.46        6.98     12.86 o 
  10   5   2       31.95        7.63     14.26 o 
  11   5   2       32.37       52.17     21.98 o 
  12   5   2       19.31       68.26     26.00 o 
  13   5   2       46.70       77.80     31.93 o 
  14   5   2       64.32       81.52     36.14 o 
  15   5   2       33.63       16.60     33.91 o 
   0   6   2       22.80       23.50      7.10 o 
   1   6   2       47.56       51.34      6.49 o 
   2   6   2        9.00        6.81      4.91 o 
   3   6   2      663.96      716.28     16.50 o 
   4   6   2      726.18      796.72     28.45 o 
   5   6   2        8.88        0.03      6.94 o 
   6   6   2        1.54        2.63     10.65 o 
   7   6   2        4.75        9.83     13.68 o 
   8   6   2       13.65        4.87     12.46 o 
   9   6   2       47.58       37.09     19.32 o 
  10   6   2        4.20       -6.23     15.88 o 
  11   6   2       27.87       43.99     25.70 o 
  12   6   2       35.28       21.64     35.36 o 
  13   6   2        0.12       82.90     48.64 o 
  14   6   2        5.08       -4.17     32.29 o 
   1   7   2       10.98       12.23      7.86 o 
   2   7   2       79.40       65.06      9.33 o 
   3   7   2       25.38       23.76      8.77 o 
   4   7   2       33.21       28.94     10.27 o 
   5   7   2       59.53       45.09     11.68 o 
   6   7   2       93.29       66.45     20.05 o 
   7   7   2        8.60       19.99     16.56 o 
   8   7   2        2.45        2.76     15.51 o 
   9   7   2      106.60      133.28     25.31 o 
  10   7   2       30.88       29.23     17.70 o 
  11   7   2       51.05       12.84     30.15 o 
  12   7   2        0.45       79.84     22.24 o 
  13   7   2       29.29      116.33     71.20 o 
  14   7   2        7.95       12.81     30.03 o 
   0   8   2      465.83      472.95     44.20 o 
   1   8   2       68.34       69.89     13.45 o 
   2   8   2      335.10      331.26     22.11 o 
   3   8   2      276.70      277.67     20.70 o 
   4   8   2        1.97        3.73     10.96 o 
   5   8   2      489.05      493.05     28.41 o 
   6   8   2       33.35       46.00     16.47 o 
   7   8   2       44.90       51.44     21.67 o 
   8   8   2        3.34       -2.24     15.20 o 
   9   8   2        0.04       -8.56     15.57 o 
  10   8   2        9.74      -11.19     20.65 o 
  11   8   2        6.11      -32.65     32.65 o 
  12   8   2        2.72      103.09     78.12 o 
  13   8   2       13.25       -1.65     18.83 o 
   1   9   2     1887.73     1737.47     50.38 o 
   2   9   2       17.92       22.48     13.75 o 
   3   9   2     1141.22     1105.64     41.46 o 
   4   9   2       27.99       21.77     15.95 o 
   5   9   2      890.65      964.01     43.66 o 
   6   9   2       83.39       85.20     27.37 o 
   7   9   2      540.23      594.98     56.16 o 
   8   9   2       39.39        3.23     92.52 o 
   9   9   2      198.22      224.05     34.85 o 
  10   9   2       63.46      116.46     40.18 o 
  11   9   2       67.80       49.47     48.61 o 
  12   9   2        1.99       96.80     79.19 o 
   0  10   2        5.12       32.99     23.93 o 
   1  10   2       77.02       77.00     19.86 o 
   2  10   2      155.92      168.20     23.26 o 
   3  10   2       31.72       30.29     13.94 o 
   4  10   2      191.06      229.33     27.77 o 
   5  10   2      120.44      140.12     69.85 o 
   6  10   2      502.12      460.01     53.10 o 
   7  10   2       10.47       19.98     22.90 o 
   8  10   2      447.71      488.26     63.01 o 
   9  10   2        3.56       -1.43     45.76 o 
  10  10   2      123.09       88.65    110.20 o 
   1  11   2      639.46      608.32     43.06 o 
   2  11   2      124.95      119.81     24.51 o 
   3  11   2      578.18      506.19     40.40 o 
   4  11   2      152.66      159.92     31.10 o 
   5  11   2      469.60      466.62     48.21 o 
   6  11   2       11.60      -28.30     62.80 o 
   7  11   2      471.66      380.82     85.53 o 
   8  11   2        8.89      -16.00     22.88 o 
   9  11   2      310.42      354.53    150.90 o 
   0  12   2      288.43      321.55     52.28 o 
   1  12   2       63.26       50.67     21.95 o 
   2  12   2      312.26      326.57     37.36 o 
   3  12   2       78.12       41.22     21.77 o 
   4  12   2      151.76      161.17     34.68 o 
   5  12   2        1.77       66.86     25.70 o 
   6  12   2      195.51      120.12     76.91 o 
   7  12   2        0.15       77.12     47.90 o 
   8  12   2      177.56      243.57     50.62 o 
   1  13   2      142.40      121.31     29.74 o 
   2  13   2       65.17       31.15     22.30 o 
   3  13   2      124.68      145.82     30.56 o 
   4  13   2        6.81       26.34     32.65 o 
   5  13   2       98.88       54.23     64.87 o 
   1   1   3    19741.16    19567.61    737.73 o 
   2   1   3      692.39      769.74     35.21 o 
   3   1   3       66.04       69.56      6.64 o 
   4   1   3     6687.35     6998.41    218.88 o 
   5   1   3     2761.86     2874.18     92.21 o 
   6   1   3      739.83      766.86     21.53 o 
   7   1   3      146.40      156.98      7.89 o 
   8   1   3        5.40        7.00      5.26 o 
   9   1   3      146.63      160.41     15.57 o 
  10   1   3      135.55      118.14     17.60 o 
  11   1   3        4.52        6.85     13.69 o 
  12   1   3       23.01       13.85     13.72 o 
  13   1   3        5.77       17.22     13.55 o 
  14   1   3        0.48        6.43     19.13 o 
  15   1   3        5.42       -8.86     19.42 o 
  16   1   3        0.48       -2.64     22.13 o 
   0   2   3    16025.26    17187.17    741.53 o 
   1   2   3    13554.06    14007.86    422.96 o 
   2   2   3    12934.75    13182.90    428.61 o 
   3   2   3      772.45      826.04     35.82 o 
   4   2   3     2562.78     2663.44    121.17 o 
   5   2   3        0.02        3.19      4.69 o 
   6   2   3     1872.62     1909.63     67.38 o 
   7   2   3      223.20      232.15     10.98 o 
   8   2   3     2387.05     2355.31     65.88 o 
   9   2   3      160.53      181.75     16.60 o 
  10   2   3      428.63      468.86     31.65 o 
  11   2   3      166.05      171.33     21.38 o 
  12   2   3      354.55      375.15     29.32 o 
  13   2   3      100.77      112.85     20.81 o 
  14   2   3       61.22       37.95     21.77 o 
  15   2   3        1.30        2.71     19.32 o 
  16   2   3       45.01       20.45     27.82 o 
   1   3   3     1265.80     1237.25     18.12 o 
   2   3   3     2080.33     2254.26     73.88 o 
   3   3   3     1236.52     1186.07     38.19 o 
   4   3   3       99.60       96.04      6.77 o 
   5   3   3     5132.38     5201.11    180.93 o 
   6   3   3      537.89      541.29     17.89 o 
   7   3   3      177.28      151.07     12.11 o 
   8   3   3        1.44       -5.76      6.67 o 
   9   3   3     1293.40     1357.17     68.62 o 
  10   3   3      110.34      109.51     18.08 o 
  11   3   3      116.97      133.04     20.08 o 
  12   3   3       86.92       65.63     17.98 o 
  13   3   3       44.15       37.96     16.31 o 
  14   3   3        0.01       30.61     24.74 o 
  15   3   3      165.36      182.79     37.97 o 
   0   4   3    10925.86    11486.53    345.76 o 
   1   4   3     2446.19     2685.63     64.43 o 
   2   4   3     8830.33     9131.35    242.16 o 
   3   4   3     2381.19     2215.63    155.64 o 
   4   4   3     1452.20     1411.80     36.01 o 
   5   4   3     1205.19     1383.60     45.95 o 
   6   4   3     1599.21     1546.35     56.27 o 
   7   4   3      198.58      258.36     26.13 o 
   8   4   3     2427.08     2449.38     82.54 o 
   9   4   3       55.79       37.71     11.64 o 
  10   4   3      673.51      640.39     36.59 o 
  11   4   3       85.79       85.34     21.02 o 
  12   4   3      219.34      275.23     29.65 o 
  13   4   3      170.06      165.54     26.17 o 
  14   4   3       32.45       72.15     52.93 o 
  15   4   3       38.48       38.88     34.65 o 
   1   5   3     7874.95     8066.93    273.31 o 
   2   5   3       58.79       72.84      6.83 o 
   3   5   3     1084.39     1054.07     31.65 o 
   4   5   3      603.92      602.14     18.16 o 
   5   5   3     4032.29     3464.22    268.14 o 
   6   5   3      359.99      390.50     23.64 o 
   7   5   3     1849.44     1918.21     84.16 o 
   8   5   3        1.31       -6.17     10.56 o 
   9   5   3     1185.57     1116.89     51.69 o 
  10   5   3        5.88        4.71     14.41 o 
  11   5   3      405.04      497.24     55.14 o 
  12   5   3       28.61       14.67     22.41 o 
  13   5   3      147.82      175.75     30.50 o 
  14   5   3       17.86       70.77     73.27 o 
  15   5   3      118.31       96.18     43.08 o 
   0   6   3     4242.46     4279.48    163.29 o 
   1   6   3       11.64        6.76      5.10 o 
   2   6   3     1400.24     1312.50     54.53 o 
   3   6   3      226.33      262.91     12.65 o 
   4   6   3       72.75       56.16      9.62 o 
   5   6   3      433.41      411.16     17.81 o 
   6   6   3     1092.98     1012.32    128.57 o 
   7   6   3       25.76       20.90     13.07 o 
   8   6   3      886.17      892.43     45.93 o 
   9   6   3       67.04       72.35     21.26 o 
  10   6   3      804.68      837.22     60.49 o 
  11   6   3       16.21       37.98     19.30 o 
  12   6   3      324.19      354.24     39.25 o 
  13   6   3       38.63      161.73     53.68 o 
  14   6   3      155.68      322.49     83.18 o 
   1   7   3     2161.64     2097.54     57.74 o 
   2   7   3       26.72       19.48      9.03 o 
   3   7   3     2287.23     2258.10     60.89 o 
   4   7   3      500.14      503.61     22.45 o 
   5   7   3     1909.82     1981.47     90.54 o 
   6   7   3      133.58      143.99     23.63 o 
   7   7   3     1554.78     1565.64     61.87 o 
   8   7   3        0.03        3.40     13.45 o 
   9   7   3     1191.06     1179.27     55.33 o 
  10   7   3       32.54       51.00     26.47 o 
  11   7   3      384.89      696.96    245.41 o 
  12   7   3       29.55       28.38     29.87 o 
  13   7   3      149.96      234.67     65.26 o 
  14   7   3        2.89        7.68     18.38 o 
   0   8   3     2326.06     2224.98     68.36 o 
   1   8   3        0.11        4.52      9.47 o 
   2   8   3     1065.15     1030.63     33.88 o 
   3   8   3        1.75       14.48     11.34 o 
   4   8   3      199.79      211.06     20.54 o 
   5   8   3     1353.78     1230.88     46.54 o 
   6   8   3      384.06      385.16     29.88 o 
   7   8   3      256.10      296.91     32.32 o 
   8   8   3      487.52      537.07     40.96 o 
   9   8   3        6.76       35.03     19.68 o 
  10   8   3      353.02      373.35     59.16 o 
  11   8   3        0.68       -5.84     31.93 o 
  12   8   3       34.89        9.98     44.48 o 
  13   8   3        0.34       -4.30     27.37 o 
   1   9   3      647.55      710.00     34.45 o 
   2   9   3      194.04      183.57     22.29 o 
   3   9   3       11.63       30.29     14.32 o 
   4   9   3        9.69       25.47     15.43 o 
   5   9   3      198.54      227.29     26.85 o 
   6   9   3        0.62       13.10     25.74 o 
   7   9   3      551.72      527.58     50.41 o 
   8   9   3       46.61       55.74     32.08 o 
   9   9   3      411.29      519.12     98.08 o 
  10   9   3        0.05       53.15     42.48 o 
  11   9   3      115.29      140.77     37.16 o 
  12   9   3       13.55       47.53     29.16 o 
   0  10   3      571.41      544.28     55.18 o 
   1  10   3       37.58       28.00     15.00 o 
   2  10   3      135.73      139.60     21.39 o 
   3  10   3        0.08       15.71     14.77 o 
   4  10   3       89.21      120.30     23.06 o 
   5  10   3       32.45       -2.34     22.43 o 
   6  10   3      353.18      333.47     46.31 o 
   7  10   3        0.77       24.46     69.14 o 
   8  10   3      159.27      184.14     65.93 o 
   9  10   3       14.55       -4.07     22.84 o 
  10  10   3       97.44       32.50     42.77 o 
  11  10   3        0.03       68.57     42.91 o 
   1  11   3      265.60      248.13     31.63 o 
   2  11   3        0.20        6.86     16.63 o 
   3  11   3      108.96      118.26     24.73 o 
   4  11   3       12.14      -15.45     15.45 o 
   5  11   3      168.65      197.89     50.07 o 
   6  11   3        4.67       51.61     41.48 o 
   7  11   3       49.38      153.82     52.60 o 
   8  11   3       47.59      165.71     94.87 o 
   9  11   3       95.08       72.12     52.03 o 
   0  12   3      218.22      278.45     49.56 o 
   1  12   3        0.26       -6.21     16.45 o 
   2  12   3      151.96      111.68     26.65 o 
   3  12   3       73.09       75.86     28.79 o 
   4  12   3       88.39       64.43     27.57 o 
   5  12   3        0.24       25.43     22.59 o 
   6  12   3       35.20      -38.97     44.83 o 
   7  12   3        0.57      -25.50     34.86 o 
   8  12   3       40.81      -20.02     30.52 o 
   1  13   3       26.67       31.88     21.72 o 
   2  13   3        2.00      -17.60     17.60 o 
   3  13   3       21.07       12.01     23.06 o 
   4  13   3        1.00        7.65     46.93 o 
   5  13   3        8.35       11.16     26.54 o 
   0   0   4       89.07       73.69     10.86 o 
   1   0   4     1769.71     1892.01    138.78 o 
   2   0   4    16292.78    16097.72    843.52 o 
   3   0   4     5623.54     5789.64    341.13 o 
   4   0   4    33021.67    32984.23   1373.44 o 
   5   0   4     8012.91     8486.53    345.09 o 
   6   0   4     7446.29     6814.70    277.62 o 
   7   0   4     3755.92     3864.69    146.80 o 
   8   0   4     3191.85     2736.99    141.21 o 
   9   0   4       98.23      127.91     21.78 o 
  10   0   4     2613.15     2726.77    143.55 o 
  11   0   4       92.97       70.37     28.31 o 
  12   0   4     2285.01     2247.36     95.42 o 
  13   0   4       11.54       49.68     54.46 o 
  14   0   4      369.86      338.91     40.72 o 
  15   0   4       23.62        0.60     28.33 o 
  16   0   4       89.03      103.85     43.94 o 
   1   1   4      715.44      709.53     24.39 o 
   2   1   4        3.17        4.91      4.03 o 
   3   1   4      533.44      456.41     19.92 o 
   4   1   4     1706.92     1716.32     59.43 o 
   5   1   4     4610.46     4531.67    132.02 o 
   6   1   4       94.37      120.10      9.48 o 
   7   1   4      348.51      312.08     14.12 o 
   8   1   4      266.17      260.63     15.01 o 
   9   1   4     1259.28     1243.85     46.17 o 
  10   1   4      141.65      152.74     22.43 o 
  11   1   4     1894.65     1803.42    119.28 o 
  12   1   4      150.75      132.85     24.73 o 
  13   1   4      357.13      384.04     30.82 o 
  14   1   4        0.31        7.65     13.52 o 
  15   1   4      211.26      179.67     32.10 o 
  16   1   4        0.78       -2.63     22.97 o 
   0   2   4      294.76      152.00     52.79 o 
   1   2   4     1669.00     1798.97     36.74 o 
   2   2   4      108.20       90.87      6.38 o 
   3   2   4      750.26      786.37     35.03 o 
   4   2   4     9196.78     9578.45    406.82 o 
   5   2   4        2.47        3.63      4.95 o 
   6   2   4     6549.79     6337.54    214.23 o 
   7   2   4       15.69        5.69      5.93 o 
   8   2   4      863.75      784.66     24.04 o 
   9   2   4      237.63      238.30     21.08 o 
  10   2   4      781.71      877.25     40.65 o 
  11   2   4       41.67       62.21     19.53 o 
  12   2   4     1045.52     1156.50     45.05 o 
  13   2   4        6.95       13.86     14.13 o 
  14   2   4      387.16      397.24     32.79 o 
  15   2   4        0.01       -3.58     18.90 o 
  16   2   4      109.48       70.51     33.07 o 
   1   3   4     5808.30     5929.29    139.36 o 
   2   3   4     2464.25     2529.18     63.69 o 
   3   3   4     3137.83     3302.29    109.63 o 
   4   3   4      422.43      433.65     14.19 o 
   5   3   4     1203.53     1200.17     52.45 o 
   6   3   4      138.25      173.50     13.05 o 
   7   3   4      796.14      764.88     22.80 o 
   8   3   4       31.48       25.55     10.33 o 
   9   3   4      154.70      223.15     34.81 o 
  10   3   4        1.41        5.22     13.82 o 
  11   3   4      409.48      475.76     30.73 o 
  12   3   4      169.88      229.87     36.69 o 
  13   3   4      130.97      130.97     29.71 o 
  14   3   4       24.77       17.91     17.67 o 
  15   3   4       39.00       73.09     29.98 o 
   0   4   4     6481.89     6747.68    174.52 o 
   1   4   4       36.84       44.95      4.97 o 
   2   4   4     2870.44     3050.47     72.65 o 
   3   4   4     4008.29     4020.62    101.76 o 
   4   4   4     4601.21     4757.49    115.18 o 
   5   4   4       96.18       90.09      8.27 o 
   6   4   4      896.78      892.32     28.10 o 
   7   4   4       44.73       63.70     11.51 o 
   8   4   4       65.89       66.36     16.15 o 
   9   4   4      252.07      281.22     33.10 o 
  10   4   4      495.01      546.40     36.14 o 
  11   4   4       86.80       86.84     21.66 o 
  12   4   4       50.73       50.04     18.07 o 
  13   4   4        0.76      -13.47     13.47 o 
  14   4   4       82.30      109.05     25.55 o 
  15   4   4        8.29       24.79     32.40 o 
   1   5   4      927.52      863.22     43.74 o 
   2   5   4      122.79      135.82      9.24 o 
   3   5   4     3690.77     3730.86     96.43 o 
   4   5   4        8.04        5.52      5.64 o 
   5   5   4      900.79      905.11     27.83 o 
   6   5   4      123.84      192.85     48.35 o 
   7   5   4      420.47      453.24     40.44 o 
   8   5   4      673.30      671.50     42.48 o 
   9   5   4       63.37       39.37     20.40 o 
  10   5   4       80.16       68.94     19.80 o 
  11   5   4      112.34      109.93     32.28 o 
  12   5   4      108.87      154.56     28.57 o 
  13   5   4       64.76       80.63     24.97 o 
  14   5   4       23.44       33.27     21.56 o 
  15   5   4        1.01      -20.24     44.19 o 
   0   6   4     1018.11     1057.95     31.49 o 
   1   6   4      727.65      792.00     20.27 o 
   2   6   4       85.05      100.01      9.45 o 
   3   6   4       29.45       32.15      8.35 o 
   4   6   4      868.60      873.06     32.47 o 
   5   6   4      170.17      150.71     26.00 o 
   6   6   4      235.23      227.39     21.34 o 
   7   6   4      281.61      302.03     42.08 o 
   8   6   4       24.47        9.62     15.41 o 
   9   6   4       57.12       38.20     23.97 o 
  10   6   4       40.95       63.25     27.37 o 
  11   6   4        6.30       24.67     19.15 o 
  12   6   4        1.49       36.67     43.72 o 
  13   6   4        6.29        3.02     42.03 o 
  14   6   4        0.36       46.82     25.79 o 
   1   7   4      151.10      147.68     13.58 o 
   2   7   4      109.77      136.78     13.10 o 
   3   7   4        3.27        6.44      8.02 o 
   4   7   4      224.15      223.24     16.97 o 
   5   7   4        3.91        8.60     12.45 o 
   6   7   4       35.58       22.29     13.90 o 
   7   7   4      413.02      410.44     40.52 o 
   8   7   4       28.61        7.16     37.26 o 
   9   7   4      235.35      261.96     39.99 o 
  10   7   4       77.09      103.13     30.97 o 
  11   7   4       52.22       84.88     63.22 o 
  12   7   4        1.06       20.45     25.39 o 
  13   7   4       58.43       81.69     26.23 o 
   0   8   4       51.56       67.20     20.26 o 
   1   8   4      271.35      282.21     19.51 o 
   2   8   4       25.85       38.26     11.85 o 
   3   8   4      382.66      340.10     24.43 o 
   4   8   4      386.48      367.80     29.18 o 
   5   8   4      185.62      240.31     30.32 o 
   6   8   4      771.21      759.78     38.41 o 
   7   8   4       41.54       85.54     35.55 o 
   8   8   4      130.06       91.30     61.58 o 
   9   8   4       18.64       63.25     47.90 o 
  10   8   4       26.42       53.08     26.03 o 
  11   8   4        3.42      -19.17     19.17 o 
  12   8   4       26.03       48.57     22.96 o 
  13   8   4       10.95      -24.59     24.59 o 
   1   9   4     2084.47     2023.08     55.10 o 
   2   9   4       40.53       23.45     15.15 o 
   3   9   4     1521.22     1475.63     67.41 o 
   4   9   4       21.48       34.45     15.68 o 
   5   9   4      757.27      778.86     41.02 o 
   6   9   4       12.94        9.40     16.76 o 
   7   9   4      647.97      732.71    115.65 o 
   8   9   4        7.91      -24.22     26.52 o 
   9   9   4      153.99      351.12     68.28 o 
  10   9   4        0.34      -20.67     20.67 o 
  11   9   4      173.50      471.29     79.26 o 
  12   9   4        0.02      -27.23     39.20 o 
   0  10   4      182.76      202.00     39.29 o 
   1  10   4        1.34        3.35     12.35 o 
   2  10   4      289.52      308.34     28.32 o 
   3  10   4      441.35      442.50     36.10 o 
   4  10   4      666.12      642.07     40.09 o 
   5  10   4      210.59      222.16     61.44 o 
   6  10   4      112.12      130.33     24.84 o 
   7  10   4       97.49       62.03    167.57 o 
   8  10   4        1.69       37.79     26.69 o 
   9  10   4       27.53       80.69     39.06 o 
  10  10   4       51.90       40.20     43.76 o 
   1  11   4      676.06      672.61     44.69 o 
   2  11   4       32.45       26.53     17.42 o 
   3  11   4      745.80      657.21     44.64 o 
   4  11   4       46.62       38.06     20.41 o 
   5  11   4      277.94      325.30     35.01 o 
   6  11   4       37.61       24.84     29.61 o 
   7  11   4      135.26      100.27    108.63 o 
   8  11   4       53.52       64.69    127.66 o 
   9  11   4       63.87      209.70     69.42 o 
   0  12   4      294.76      293.88     53.07 o 
   1  12   4        0.31       -7.01     16.46 o 
   2  12   4      305.62      268.84     40.61 o 
   3  12   4       24.31        5.84     19.13 o 
   4  12   4      417.01      381.13     39.63 o 
   5  12   4       10.55       16.23     20.78 o 
   6  12   4      300.85      342.11     46.17 o 
   7  12   4       12.77       76.55     48.47 o 
   1  13   4      235.27      240.44     37.18 o 
   2  13   4        0.00       -0.52     21.52 o 
   3  13   4      126.92      123.71     37.91 o 
   4  13   4       16.28       22.79     25.53 o 
   5  13   4      193.87      190.81     44.34 o 
   1   1   5     1041.46     1074.35     25.50 o 
   2   1   5       30.41       32.29      5.17 o 
   3   1   5      125.13      143.28      8.39 o 
   4   1   5      688.36      682.98     20.77 o 
   5   1   5      263.36      256.71     12.11 o 
   6   1   5      416.78      410.02     22.96 o 
   7   1   5      421.87      394.54     16.66 o 
   8   1   5      775.25      789.80     50.98 o 
   9   1   5        6.02      -11.40     11.40 o 
  10   1   5       89.79       78.20     19.16 o 
  11   1   5        0.49        1.29     13.86 o 
  12   1   5        7.42      -14.72     14.72 o 
  13   1   5        5.17       18.55     16.45 o 
  14   1   5        0.79       17.76     21.57 o 
  15   1   5        2.54       39.08     17.32 o 
   0   2   5     4064.09     2956.81    817.69 o 
   1   2   5      291.79      293.64      9.27 o 
   2   2   5     4404.34     4404.61    107.61 o 
   3   2   5       38.66       49.90      5.38 o 
   4   2   5      538.76      480.91     14.79 o 
   5   2   5      214.64      255.27     15.24 o 
   6   2   5      626.69      579.47     19.50 o 
   7   2   5       44.51       45.10     10.06 o 
   8   2   5     1035.46     1044.31     59.74 o 
   9   2   5      813.86      752.83     37.35 o 
  10   2   5       23.04       32.43     15.66 o 
  11   2   5       86.65       74.39     20.19 o 
  12   2   5       83.02      103.68     26.20 o 
  13   2   5        0.01       32.09     17.69 o 
  14   2   5       33.35       44.85     18.72 o 
  15   2   5        0.98       27.78     36.89 o 
   1   3   5     3513.12     3440.22     70.62 o 
   2   3   5     5230.60     5568.88    127.16 o 
   3   3   5     4726.75     4772.50    122.02 o 
   4   3   5       89.37       83.63      7.53 o 
   5   3   5      657.98      617.70     19.20 o 
   6   3   5      183.38      230.14     18.04 o 
   7   3   5      538.87      510.58     22.48 o 
   8   3   5       11.37       -1.41     10.39 o 
   9   3   5       54.55       67.71     18.52 o 
  10   3   5      460.57      456.38     33.35 o 
  11   3   5      374.34      420.95     34.30 o 
  12   3   5       11.81       -4.15     13.86 o 
  13   3   5      145.99      188.78     28.75 o 
  14   3   5        0.20       18.43     17.51 o 
  15   3   5       91.10      121.43     27.75 o 
   0   4   5    14643.18    15127.54    357.28 o 
   1   4   5      493.53      559.84     12.71 o 
   2   4   5    14861.30    14755.62    381.97 o 
   3   4   5     1119.98     1158.09     23.57 o 
   4   4   5     7536.63     7493.43    227.23 o 
   5   4   5      250.03      259.68     11.88 o 
   6   4   5     1272.12     1235.37     45.41 o 
   7   4   5        0.01       -9.78     10.40 o 
   8   4   5      490.31      581.81     34.76 o 
   9   4   5       90.51       69.06     19.12 o 
  10   4   5      338.33      334.68     30.60 o 
  11   4   5       46.08       67.67     19.21 o 
  12   4   5      308.57      298.73     32.33 o 
  13   4   5       78.71       93.66     27.70 o 
  14   4   5      132.07      137.72     28.17 o 
  15   4   5       13.21       30.12     22.92 o 
   1   5   5     1113.86     1063.18     22.26 o 
   2   5   5      532.61      545.01     14.98 o 
   3   5   5    13830.99    14002.76    381.74 o 
   4   5   5      791.96      754.11     20.81 o 
   5   5   5     3998.73     3986.63    108.55 o 
   6   5   5      286.12      307.50     20.66 o 
   7   5   5     1479.77     1513.70     72.83 o 
   8   5   5      250.84      274.09     30.02 o 
   9   5   5      240.32      242.38     26.99 o 
  10   5   5        9.52       26.15     16.20 o 
  11   5   5      740.91      773.72     43.06 o 
  12   5   5        1.29       15.62     16.52 o 
  13   5   5      282.81      367.30     47.97 o 
  14   5   5       37.39      -17.53     17.53 o 
   0   6   5      730.20      630.24     25.33 o 
   1   6   5       25.61       17.58      4.87 o 
   2   6   5      386.73      361.26     13.94 o 
   3   6   5        7.47        2.49      6.31 o 
   4   6   5     1632.16     1341.28    146.08 o 
   5   6   5      290.12      296.26     18.56 o 
   6   6   5      530.11      563.82     27.77 o 
   7   6   5      163.54      162.02     20.43 o 
   8   6   5      661.66      635.12     44.36 o 
   9   6   5      145.31      119.74     32.88 o 
  10   6   5     1019.88     1044.27     59.50 o 
  11   6   5       51.90       40.32     19.96 o 
  12   6   5      264.64      295.86     68.73 o 
  13   6   5       11.79       45.75     29.23 o 
  14   6   5      143.32      262.29     44.26 o 
   1   7   5      692.53      678.22     23.04 o 
   2   7   5      119.27      131.32     13.45 o 
   3   7   5     2934.38     2866.19     51.42 o 
   4   7   5       70.57       93.11     16.91 o 
   5   7   5      842.70      908.50     45.41 o 
   6   7   5     1577.69     1446.26     47.82 o 
   7   7   5     1706.02     1663.30    104.42 o 
   8   7   5        2.26       13.46     17.76 o 
   9   7   5      744.61      835.47     61.24 o 
  10   7   5        0.61       14.78     18.83 o 
  11   7   5      486.64      499.77     46.43 o 
  12   7   5        5.85       18.44     45.00 o 
  13   7   5      273.44      288.78     39.52 o 
   0   8   5      755.50      793.03     45.09 o 
   1   8   5       31.30       43.09     11.75 o 
   2   8   5      284.48      278.99     23.11 o 
   3   8   5       31.22       25.87     12.95 o 
   4   8   5      718.89      701.94     37.12 o 
   5   8   5     1247.48     1243.52     46.90 o 
   6   8   5      632.58      739.25     45.55 o 
   7   8   5      452.69      264.19    121.43 o 
   8   8   5      781.57      860.69     71.78 o 
   9   8   5       30.47       57.48     31.58 o 
  10   8   5      413.85      441.33     52.61 o 
  11   8   5       12.11       -3.99     40.06 o 
  12   8   5      179.67      266.78     38.96 o 
   1   9   5      447.58      476.53     28.40 o 
   2   9   5      274.70      270.75     28.22 o 
   3   9   5     1094.53     1072.72     46.29 o 
   4   9   5      314.36      290.74     29.00 o 
   5   9   5      612.39      661.03     37.97 o 
   6   9   5       47.30       40.00     18.11 o 
   7   9   5      518.88      462.86     42.58 o 
   8   9   5        0.03       51.98     32.72 o 
   9   9   5      169.53       78.98     46.47 o 
  11   9   5      162.53      157.52     58.02 o 
   0  10   5       97.22      104.48     25.73 o 
   1  10   5       27.36        2.61     13.10 o 
   2  10   5      357.57      334.08     32.83 o 
   3  10   5       76.78       62.99     20.49 o 
   4  10   5      300.35      276.89     31.43 o 
   5  10   5        1.59       45.73     29.06 o 
   6  10   5       78.64      111.38     48.90 o 
   7  10   5       14.46       41.35     22.61 o 
   8  10   5      131.83      175.34     49.89 o 
   9  10   5       50.34      -30.08     30.08 o 
   1  11   5        1.19        4.89     15.35 o 
   2  11   5       13.11       17.17     17.89 o 
   3  11   5       62.24       74.14     23.06 o 
   4  11   5       30.78       20.47     19.55 o 
   5  11   5        7.44       16.37     17.35 o 
   6  11   5       19.94       46.45     22.89 o 
   7  11   5        1.45        1.83     30.81 o 
   9  11   5        5.27        4.70     31.93 o 
   0  12   5      106.43      100.52     62.58 o 
   1  12   5       28.49       23.22     22.18 o 
   2  12   5       13.28        3.35     18.49 o 
   3  12   5        3.01       -9.42     17.03 o 
   4  12   5       25.62       31.55     21.54 o 
   5  12   5        8.05      -19.20     19.20 o 
   6  12   5        1.35        1.14     24.61 o 
   7  12   5        0.13      -22.47     26.51 o 
   1  13   5       18.67       28.19     24.44 o 
   2  13   5        3.50       -8.63     22.09 o 
   3  13   5        2.78        8.69     23.87 o 
   4  13   5        0.47      -12.23     20.52 o 
   0   0   6       51.95       76.10     13.76 o 
   1   0   6     1642.54     1712.88     29.90 o 
   2   0   6     4189.40     3921.04    116.43 o 
   3   0   6     3387.13     3801.26    278.34 o 
   4   0   6    12149.17    12342.19    596.03 o 
   5   0   6     1049.08     1091.05     54.71 o 
   6   0   6     8675.30     8200.41    229.69 o 
   7   0   6      516.49      523.78     32.63 o 
   8   0   6     5000.75     4882.59    189.17 o 
   9   0   6       69.21      115.52     29.87 o 
  10   0   6     4274.51     4195.50    258.17 o 
  11   0   6       34.35       17.97     24.93 o 
  12   0   6     1647.89     1460.57    162.09 o 
  13   0   6       41.74       64.31     30.92 o 
  14   0   6      165.75      147.93     40.94 o 
  15   0   6        4.36       68.79     56.31 o 
   1   1   6      396.33      344.25     11.05 o 
   2   1   6       30.16       39.57      5.75 o 
   3   1   6     5631.12     5253.17    138.94 o 
   4   1   6      870.86      920.13     28.30 o 
   5   1   6     1898.06     1748.36     78.13 o 
   6   1   6      997.24     1097.65     49.85 o 
   7   1   6     2653.26     2804.96    125.18 o 
   8   1   6       27.11       15.24     12.79 o 
   9   1   6     1283.47     1312.22     48.83 o 
  10   1   6       27.82       36.07     16.99 o 
  11   1   6     1253.71     1283.30     52.30 o 
  12   1   6        9.45      -14.55     18.79 o 
  13   1   6      227.71      267.46     32.07 o 
  14   1   6       43.36       70.57     31.63 o 
  15   1   6       30.99       49.99     19.49 o 
   0   2   6     6366.03     6428.15    189.53 o 
   1   2   6     2647.97     2700.84     61.61 o 
   2   2   6    12941.42    12693.70    409.46 o 
   3   2   6      441.70      484.12     20.07 o 
   4   2   6     6793.73     6581.00    179.49 o 
   5   2   6      808.90      886.03     31.42 o 
   6   2   6     1136.40     1030.42     34.48 o 
   7   2   6        0.05       -3.11      7.47 o 
   8   2   6     1234.35     1237.45     54.49 o 
   9   2   6       51.25       44.34     16.21 o 
  10   2   6     1842.60     1740.39     57.95 o 
  11   2   6       30.97       33.33     17.58 o 
  12   2   6      607.63      584.37     40.84 o 
  13   2   6        3.00        0.88     15.13 o 
  14   2   6      289.50      284.17     30.76 o 
  15   2   6       11.94       22.70     31.26 o 
   1   3   6     7282.06     7400.27    147.55 o 
   2   3   6      616.31      604.24     17.84 o 
   3   3   6     3455.82     3434.79     69.94 o 
   4   3   6       18.85       18.54      4.85 o 
   5   3   6      744.74      666.20     35.14 o 
   6   3   6        6.78       -3.42      7.74 o 
   7   3   6      596.34      558.41     26.04 o 
   8   3   6        4.86       -4.16     13.50 o 
   9   3   6      436.79      446.68     32.88 o 
  10   3   6      259.90      276.91     29.31 o 
  11   3   6      104.15       62.97     33.18 o 
  12   3   6        9.60       23.97     16.67 o 
  13   3   6      170.73      215.46     31.48 o 
  14   3   6        6.31      -15.89     15.89 o 
  15   3   6       79.94       77.52     25.46 o 
   0   4   6     4134.54     4393.61    134.86 o 
   1   4   6      455.65      498.97     15.31 o 
   2   4   6      442.03      455.82     16.41 o 
   3   4   6      729.48      725.16     16.12 o 
   4   4   6      537.26      536.09     17.09 o 
   5   4   6       77.15       81.53     10.09 o 
   6   4   6      626.03      623.72     30.21 o 
   7   4   6      125.03      100.17     28.70 o 
   8   4   6      146.25      139.52     21.93 o 
   9   4   6      163.79      159.11     24.43 o 
  10   4   6       65.29       69.98     19.13 o 
  11   4   6        0.01        6.00     16.03 o 
  12   4   6       21.51        6.44     15.90 o 
  13   4   6       17.81       31.07     26.34 o 
  14   4   6       79.06       73.82     23.59 o 
  15   4   6        0.05       12.94     20.00 o 
   1   5   6       84.80      104.05      7.49 o 
   2   5   6       95.92       95.89     11.70 o 
   3   5   6       42.91      115.87     14.25 o 
   4   5   6        1.11        3.50      6.75 o 
   5   5   6      334.67      336.56     18.38 o 
   6   5   6       37.15       39.74     12.25 o 
   7   5   6       35.92       57.05     15.46 o 
   8   5   6      203.58      209.87     28.66 o 
   9   5   6      202.20      248.63     27.11 o 
  10   5   6        8.35        3.53     23.36 o 
  11   5   6       18.69       51.24     18.51 o 
  12   5   6      109.32      106.00     24.29 o 
  13   5   6       24.43       41.87     22.21 o 
  14   5   6       24.79       51.77     55.10 o 
   0   6   6      154.70      172.78     17.57 o 
   1   6   6       22.84       22.74      7.03 o 
   2   6   6       14.00       38.21     10.00 o 
   3   6   6       10.00        4.54      8.05 o 
   4   6   6      376.89      399.07     25.63 o 
   5   6   6       68.15       71.38     13.96 o 
   6   6   6       66.87       52.17     15.35 o 
   7   6   6       24.16       45.36     24.01 o 
   8   6   6       32.58       44.91     17.99 o 
   9   6   6        5.46       57.08     41.68 o 
  10   6   6        0.52       35.54     23.46 o 
  11   6   6       41.54       78.43     63.87 o 
  12   6   6        1.47       25.93     18.47 o 
  13   6   6        1.40       -4.29     25.52 o 
  14   6   6        0.60       46.77     56.95 o 
   1   7   6       35.55       35.95     10.05 o 
   2   7   6        0.02       -5.75      8.65 o 
   3   7   6        0.26       -3.61     10.01 o 
   4   7   6       76.60       73.02     16.17 o 
   5   7   6       22.46       27.67     12.89 o 
   6   7   6       89.72       87.72     21.56 o 
   7   7   6      449.99      465.37     82.61 o 
   8   7   6      101.23       70.59     38.78 o 
   9   7   6       32.86       53.29     24.95 o 
  10   7   6        1.84      -19.67     19.67 o 
  11   7   6       33.29       22.78     44.82 o 
  12   7   6        0.14       32.66     48.32 o 
  13   7   6       13.89       44.09     23.23 o 
   0   8   6      199.55      194.58     27.98 o 
   1   8   6       31.57       35.75     14.08 o 
   2   8   6      118.93      106.15     16.56 o 
   3   8   6       22.85       37.22     18.85 o 
   4   8   6        8.73       10.36     16.25 o 
   5   8   6       24.55        4.50     14.69 o 
   6   8   6        5.74       -4.30     15.77 o 
   7   8   6       50.83        6.56     21.10 o 
   8   8   6       23.40       32.79     32.22 o 
   9   8   6        7.14       23.45     19.75 o 
  10   8   6      155.01       81.49     56.31 o 
  11   8   6       11.96       -0.38     21.78 o 
  12   8   6       12.16       71.45     57.38 o 
   1   9   6      141.78      162.02     22.31 o 
   2   9   6      200.32      208.83     26.43 o 
   3   9   6      548.79      627.47     37.60 o 
   4   9   6        1.18       -5.42     16.09 o 
   5   9   6      335.51      344.29     31.73 o 
   6   9   6       90.73       78.35     47.53 o 
   7   9   6      148.07      126.89     32.96 o 
   8   9   6       60.43      116.47     36.35 o 
   9   9   6      277.72      271.85     63.72 o 
  10   9   6        4.39      219.82     61.58 o 
  11   9   6      131.50      255.03     64.44 o 
   0  10   6      487.77      439.08     42.29 o 
   1  10   6       57.26       51.35     17.68 o 
   2  10   6      300.16      352.09     33.85 o 
   3  10   6       28.20       26.72     18.10 o 
   4  10   6      343.69      359.51     33.91 o 
   5  10   6        0.25       10.94     17.26 o 
   6  10   6       15.11       36.94     25.84 o 
   7  10   6       68.26      135.45     59.87 o 
   8  10   6        1.58      -30.86     30.86 o 
   9  10   6       10.63        4.70     20.39 o 
  10  10   6       48.08      348.55     79.12 o 
   1  11   6      824.74      803.21     47.39 o 
   2  11   6        4.51      -11.66     15.76 o 
   3  11   6      532.33      573.93     43.59 o 
   4  11   6        0.19       -8.22     16.16 o 
   5  11   6      350.00      338.54     36.75 o 
   6  11   6        2.06       16.54     31.63 o 
   7  11   6       85.50      162.91     52.60 o 
   0  12   6      611.54      660.89     95.80 o 
   1  12   6        5.61       15.30     22.08 o 
   2  12   6      555.93      617.54     47.18 o 
   3  12   6        1.01       -7.02     18.33 o 
   4  12   6      344.14      357.43     39.33 o 
   5  12   6        2.30      -19.20     19.37 o 
   6  12   6       64.43      118.67     30.99 o 
   1  13   6      179.14      191.75     37.44 o 
   2  13   6       34.98       52.95     28.87 o 
   3  13   6      167.70      181.34     33.46 o 
   1   1   7       35.39       49.80      6.07 o 
   2   1   7      103.88      123.89      7.80 o 
   3   1   7      399.11      425.97     13.26 o 
   4   1   7     1216.07     1332.75     36.28 o 
   5   1   7        2.35       -0.17      8.30 o 
   6   1   7      161.94      179.73     14.12 o 
   7   1   7      615.70      520.28     27.13 o 
   8   1   7      238.47      245.35     25.56 o 
   9   1   7      433.28      452.05     33.12 o 
  10   1   7      101.61       95.22     22.04 o 
  11   1   7      245.46      225.79     28.61 o 
  12   1   7       11.45       -4.12     15.98 o 
  13   1   7       26.55       41.82     20.97 o 
  14   1   7        0.80       18.27     27.92 o 
  15   1   7        4.30       17.61     19.79 o 
   0   2   7      808.20      547.95     99.64 o 
   1   2   7      342.88      348.61     14.27 o 
   2   2   7     2511.41     2445.34     73.93 o 
   3   2   7      540.29      582.59     22.01 o 
   4   2   7     2578.33     2669.14     64.80 o 
   5   2   7      144.22      156.61     15.62 o 
   6   2   7     2683.33     2571.71    103.79 o 
   7   2   7        2.00        6.54     12.07 o 
   8   2   7      313.40      331.29     28.39 o 
   9   2   7       25.87       36.30     16.12 o 
  10   2   7      192.20      197.52     26.82 o 
  11   2   7       27.23       43.57     18.43 o 
  12   2   7      118.88      136.11     25.70 o 
  13   2   7        4.69        6.43     18.11 o 
  14   2   7       28.18       -3.36     17.12 o 
  15   2   7        2.78       23.78     30.98 o 
   1   3   7      308.42      266.03     10.17 o 
   2   3   7       52.91       75.63      6.81 o 
   3   3   7      681.26      672.90     18.40 o 
   4   3   7      248.36      260.13     12.45 o 
   5   3   7      701.33      677.95     27.75 o 
   6   3   7       62.46       88.59     13.43 o 
   7   3   7      341.76      337.85     22.51 o 
   8   3   7       98.89      111.97     20.97 o 
   9   3   7        4.66        5.90     13.97 o 
  10   3   7        2.82       13.93     16.03 o 
  11   3   7      361.83      433.31     36.17 o 
  12   3   7       15.79       -5.91     15.11 o 
  13   3   7      176.44      207.72     30.24 o 
  14   3   7        7.07       20.58     20.15 o 
  15   3   7       28.34       18.82     24.90 o 
   0   4   7     1310.12     1083.03    102.22 o 
   1   4   7       89.71      110.37      8.21 o 
   2   4   7     4756.27     4612.97    103.78 o 
   3   4   7      910.80      921.82     33.36 o 
   4   4   7     3860.02     3798.02     84.61 o 
   5   4   7      240.74      302.15     21.72 o 
   6   4   7      902.87      897.79     52.51 o 
   7   4   7      166.79      143.64     18.41 o 
   8   4   7      258.45      253.41     26.73 o 
   9   4   7      149.08      160.20     24.35 o 
  10   4   7       80.60      151.06     25.51 o 
  11   4   7       71.13       55.64     19.97 o 
  12   4   7      333.62      327.23     42.59 o 
  13   4   7       29.23        2.72     17.50 o 
  14   4   7       64.51       86.79     27.50 o 
   1   5   7     3321.83     3203.16     65.52 o 
   2   5   7       24.64       34.16      7.22 o 
   3   5   7     5414.52     5497.32    125.93 o 
   4   5   7       53.00       37.17     10.51 o 
   5   5   7     2523.64     2588.13     84.90 o 
   6   5   7      807.49      876.08     41.71 o 
   7   5   7        7.61       14.29     14.02 o 
   8   5   7        3.97       -4.67     14.51 o 
   9   5   7      596.35      600.72     38.10 o 
  10   5   7       12.70       40.05     17.58 o 
  11   5   7      871.17      879.03     47.89 o 
  12   5   7       17.15       41.68     18.83 o 
  13   5   7      283.83      302.63     35.82 o 
  14   5   7        2.03       18.39     22.21 o 
   0   6   7       18.50       27.71     13.90 o 
   1   6   7       14.36       19.26      7.60 o 
   2   6   7     1710.50     1668.35     29.58 o 
   3   6   7        5.16       17.29      8.60 o 
   4   6   7     5578.07     5602.40    174.90 o 
   5   6   7      126.03      130.02     18.43 o 
   6   6   7     2758.44     2718.31    117.61 o 
   7   6   7      442.77      429.05     36.42 o 
   8   6   7      602.05      642.95     42.96 o 
   9   6   7       13.54       21.24     16.46 o 
  10   6   7      864.01      859.44     61.27 o 
  11   6   7        5.61       19.32     41.48 o 
  12   6   7      522.44      590.87     51.27 o 
  13   6   7        0.41       38.26     26.38 o 
   1   7   7     2029.07     2028.17     49.77 o 
   2   7   7        2.76        7.70      8.64 o 
   3   7   7     2168.82     2150.73     46.75 o 
   4   7   7      392.12      265.77     63.22 o 
   5   7   7     6497.76     6387.41    232.22 o 
   6   7   7       19.65       30.78     16.33 o 
   7   7   7      815.78      859.50     58.06 o 
   8   7   7       74.86       92.15     24.40 o 
   9   7   7     1086.34     1185.46     74.19 o 
  10   7   7       18.13       80.56     35.32 o 
  11   7   7      582.89      613.78     52.60 o 
  12   7   7        0.35       55.83     21.91 o 
  13   7   7      261.30      340.90     45.48 o 
   0   8   7      210.35      253.76     37.64 o 
   1   8   7       66.61       28.09     13.69 o 
   2   8   7      236.83      264.88     27.20 o 
   3   8   7       63.36       55.41     17.68 o 
   4   8   7     1162.07     1170.85     46.76 o 
   5   8   7       42.87       31.25     32.93 o 
   6   8   7      887.14      833.67     90.10 o 
   7   8   7       30.81      -22.67     22.95 o 
   8   8   7      193.91      198.72     49.61 o 
   9   8   7       52.24       48.86     21.59 o 
  10   8   7      393.26      586.20    141.77 o 
  11   8   7        7.00       67.89     35.72 o 
  12   8   7      337.80      361.33     93.02 o 
   1   9   7      722.26      717.50     36.34 o 
   2   9   7        7.66       -1.47     16.78 o 
   3   9   7      592.17      686.69     39.71 o 
   4   9   7       78.29       93.85     24.62 o 
   5   9   7      570.02      559.17     45.04 o 
   6   9   7       56.55       19.84     18.44 o 
   7   9   7       71.50       92.47     56.38 o 
   8   9   7       27.52      -15.11     15.11 o 
   9   9   7       40.56       -3.14     27.80 o 
  10   9   7        1.08       63.87     33.64 o 
  11   9   7      105.15      285.97     68.14 o 
   0  10   7        2.24        6.09     30.51 o 
   1  10   7        2.56       -7.13     13.02 o 
   2  10   7       80.90       86.64     22.06 o 
   3  10   7        2.64       15.27     15.78 o 
   4  10   7      351.33      346.69     34.61 o 
   5  10   7        3.77       -2.45     20.32 o 
   6  10   7       42.77       32.59     23.41 o 
   7  10   7       14.94       -9.96     24.00 o 
   8  10   7        1.17        1.18     21.36 o 
   9  10   7        8.06      -27.35     53.17 o 
  10  10   7       63.50       74.84     37.92 o 
   1  11   7       63.34       46.22     20.85 o 
   2  11   7        0.82        3.19     16.92 o 
   3  11   7       51.89       70.28     23.66 o 
   4  11   7        9.42        1.98     19.18 o 
   5  11   7      160.53      132.11     33.59 o 
   6  11   7        0.95       21.22     21.68 o 
   7  11   7        1.67       -4.99     46.90 o 
   8  11   7       21.24       21.11     48.33 o 
   0  12   7        2.45       32.08     39.77 o 
   1  12   7        1.13       -6.29     21.13 o 
   2  12   7        1.03        9.66     18.94 o 
   3  12   7        0.12        7.90     20.51 o 
   4  12   7       33.29       25.07     23.19 o 
   5  12   7       12.57        9.80     26.35 o 
   6  12   7       13.39       17.51     25.73 o 
   1  13   7       47.96       56.89     35.05 o 
   2  13   7        2.70       -7.16     19.95 o 
   0   0   8     1440.86     1370.26     42.74 o 
   1   0   8       35.91       51.64      7.96 o 
   2   0   8     5682.10     5522.67    172.70 o 
   3   0   8     3938.69     3988.24    139.69 o 
   4   0   8     2915.25     2674.66     89.95 o 
   5   0   8      490.40      476.99     48.90 o 
   6   0   8     5386.27     5399.30    355.68 o 
   7   0   8       65.11       87.63     27.12 o 
   8   0   8     3532.22     3567.63    257.88 o 
   9   0   8       82.61       92.96     30.98 o 
  10   0   8     2611.73     2665.71    144.05 o 
  11   0   8        8.26        9.01     23.39 o 
  12   0   8     1360.65     1246.03    103.28 o 
  13   0   8       34.58       15.12     25.94 o 
  14   0   8       96.29      108.15     37.50 o 
  15   0   8       38.87        1.43     33.43 o 
   1   1   8      582.51      494.03     13.00 o 
   2   1   8      492.66      566.72     16.04 o 
   3   1   8     6453.99     6212.61    164.44 o 
   4   1   8     1744.35     1946.24     53.51 o 
   5   1   8     2522.82     2321.98    102.73 o 
   6   1   8      189.88      193.62     21.80 o 
   7   1   8     1572.87     1570.66     68.11 o 
   8   1   8       40.29       29.79     16.57 o 
   9   1   8      329.07      405.06     33.25 o 
  10   1   8       56.79       51.73     18.80 o 
  11   1   8      586.95      619.57     41.44 o 
  12   1   8       24.04       23.74     19.68 o 
  13   1   8      183.30      161.43     29.15 o 
  14   1   8        0.03       10.82     19.99 o 
  15   1   8       49.03       78.24     25.53 o 
   0   2   8     5266.46     4842.78    105.97 o 
   1   2   8      176.17      170.74      9.21 o 
   2   2   8     9413.22     9575.42    170.27 o 
   3   2   8       13.29       22.70      8.52 o 
   4   2   8     2124.83     2173.92     59.27 o 
   5   2   8       46.88       63.50     13.76 o 
   6   2   8     1491.32     1559.23     63.68 o 
   7   2   8      162.44      146.83     21.33 o 
   8   2   8     1363.98     1386.99     70.60 o 
   9   2   8      282.33      250.84     27.95 o 
  10   2   8      848.91      909.67     45.77 o 
  11   2   8       15.17      -13.55     13.55 o 
  12   2   8      670.90      623.61     44.87 o 
  13   2   8       26.13       40.33     20.28 o 
  14   2   8       88.80       38.38     24.30 o 
  15   2   8        4.56       19.03     23.33 o 
   1   3   8     2358.36     2148.41     26.97 o 
   2   3   8      992.11     1099.14     20.14 o 
   3   3   8     1870.92     1835.38     43.56 o 
   4   3   8       45.08       64.30      9.35 o 
   5   3   8     1795.79     1804.77     50.66 o 
   6   3   8      115.12       97.41     19.24 o 
   7   3   8      115.36      140.36     21.58 o 
   8   3   8      244.83      233.11     26.80 o 
   9   3   8      269.42      338.44     31.29 o 
  10   3   8       51.08       24.46     16.64 o 
  11   3   8      198.66      297.21     62.75 o 
  12   3   8        4.94       48.68     21.95 o 
  13   3   8      149.78      173.17     30.64 o 
  14   3   8       11.42       46.88     23.01 o 
   0   4   8      911.97      750.87    116.60 o 
   1   4   8      676.63      649.58     20.52 o 
   2   4   8     1464.24     1546.74     36.42 o 
   3   4   8        3.24       18.25      6.08 o 
   4   4   8      689.40      711.85     28.94 o 
   5   4   8       79.04      142.77     45.35 o 
   6   4   8      218.18      213.02     20.42 o 
   7   4   8      647.76      618.95     37.09 o 
   8   4   8      215.14      244.35     27.54 o 
   9   4   8      378.51      350.78     32.28 o 
  10   4   8       63.16       77.38     21.38 o 
  11   4   8       25.27        2.28     16.27 o 
  12   4   8      187.42      138.69     42.51 o 
  13   4   8        0.02       12.13     16.11 o 
  14   4   8       31.27       20.77     21.17 o 
   1   5   8        4.49       -2.21      5.27 o 
   2   5   8       48.25       41.44      8.23 o 
   3   5   8        2.36        5.26      8.59 o 
   4   5   8        5.22       12.38     12.32 o 
   5   5   8      949.06      859.18     75.94 o 
   6   5   8       39.83       48.50     16.26 o 
   7   5   8      113.70      108.75     23.94 o 
   8   5   8       27.64       19.89     15.05 o 
   9   5   8      471.23      463.11     36.42 o 
  10   5   8        6.84       -5.70     13.38 o 
  11   5   8       54.41       74.65     28.28 o 
  12   5   8       11.51       25.50     20.85 o 
  13   5   8        4.40        9.31     22.94 o 
  14   5   8        0.06       24.90     37.15 o 
   0   6   8        1.99        1.09     11.97 o 
   1   6   8        0.16       -7.90      7.90 o 
   2   6   8       28.26       23.41      9.14 o 
   3   6   8       15.91        9.82     11.35 o 
   4   6   8      156.00      162.26     18.99 o 
   5   6   8      576.00      647.10     41.94 o 
   6   6   8        5.77       12.36     16.80 o 
   7   6   8       95.52      104.01     32.44 o 
   8   6   8       39.34       41.54     18.07 o 
   9   6   8        1.19       -6.90     11.73 o 
  10   6   8        0.05      -12.46     14.14 o 
  11   6   8       47.14       19.48     20.77 o 
  12   6   8        0.02       26.85     24.85 o 
  13   6   8        9.48       70.75     54.74 o 
   1   7   8      180.69      176.51     19.55 o 
   2   7   8        0.74      -11.42     11.42 o 
   3   7   8      190.46      122.14     30.49 o 
   4   7   8      506.82      495.69     36.74 o 
   5   7   8      260.26      250.29     37.99 o 
   6   7   8      420.27      409.18     36.63 o 
   7   7   8       44.92       67.49     22.35 o 
   8   7   8       23.74       62.62     42.98 o 
   9   7   8       16.43       37.49     39.92 o 
  10   7   8        8.64       20.45     51.23 o 
  11   7   8        9.29       19.46     37.52 o 
  12   7   8       11.87      -13.42     20.77 o 
   0   8   8       17.00       27.53     20.76 o 
   1   8   8       10.66       25.50     14.95 o 
   2   8   8        4.57        9.92     13.92 o 
   3   8   8       14.27        5.02     11.39 o 
   4   8   8        1.93       18.11     13.69 o 
   5   8   8       11.13       -2.43     20.91 o 
   6   8   8       52.75       46.62     38.21 o 
   7   8   8        2.65       20.53     28.51 o 
   8   8   8      212.37      207.13     50.89 o 
   9   8   8       11.27       36.92     24.38 o 
  10   8   8       75.04      140.42     52.03 o 
  11   8   8        6.67       54.15     32.56 o 
   1   9   8      179.72      210.42     27.96 o 
   2   9   8       16.00       10.34     15.45 o 
   3   9   8      306.13      335.67     32.38 o 
   4   9   8       28.23       23.13     17.73 o 
   5   9   8      949.43      670.35    278.24 o 
   6   9   8       93.80       83.09     34.50 o 
   7   9   8      111.81      160.09     54.60 o 
   8   9   8      135.10       78.69     46.90 o 
   9   9   8      290.21      244.48     60.44 o 
  10   9   8       45.85       61.73     32.22 o 
   0  10   8      544.77      511.37     57.09 o 
   1  10   8        0.05      -13.01     15.84 o 
   2  10   8      464.49      483.18     45.30 o 
   3  10   8        4.06      -15.71     16.48 o 
   4  10   8      191.44      247.98     36.90 o 
   5  10   8       90.52      100.84     29.88 o 
   6  10   8       15.02       30.41     29.58 o 
   7  10   8      135.63       89.16     37.54 o 
   8  10   8       32.18      161.62    101.64 o 
   9  10   8       19.60       51.04     52.32 o 
   1  11   8      376.00      332.32     37.09 o 
   2  11   8       37.04       11.31     22.66 o 
   3  11   8      349.07      376.35     38.58 o 
   4  11   8       36.96       26.52     24.54 o 
   5  11   8      422.99      427.90     47.94 o 
   6  11   8       26.28       59.42     37.14 o 
   7  11   8       58.56       12.32     34.36 o 
   0  12   8      259.13      208.85     65.29 o 
   1  12   8       16.08       14.52     22.93 o 
   2  12   8      267.04      277.31     44.09 o 
   3  12   8       29.58       25.73     22.48 o 
   4  12   8      159.71      136.47     36.66 o 
   5  12   8       48.73       86.32     31.89 o 
   1   1   9     1360.11     1419.48     22.08 o 
   2   1   9      222.22      243.46     10.93 o 
   3   1   9       99.13      166.19     21.81 o 
   4   1   9       45.04       76.26     16.75 o 
   5   1   9        8.19       13.16     12.57 o 
   6   1   9       17.50       19.48     14.50 o 
   7   1   9      575.00      596.36     35.32 o 
   8   1   9       48.08       39.45     17.57 o 
   9   1   9       39.64       62.94     18.95 o 
  10   1   9      407.98      354.42     33.66 o 
  11   1   9       68.72       45.23     24.00 o 
  12   1   9       66.94       61.41     22.95 o 
  13   1   9        9.91        3.31     18.82 o 
  14   1   9        3.63       -7.02     18.71 o 
   0   2   9      730.74      711.49     61.83 o 
   1   2   9      228.72      274.39     11.36 o 
   2   2   9     1811.17     1813.50     31.84 o 
   3   2   9       75.33       83.60      9.86 o 
   4   2   9     1633.49     1584.61     50.34 o 
   5   2   9       31.44       28.44     15.58 o 
   6   2   9      902.70      893.24     40.18 o 
   7   2   9        6.77       13.63     15.15 o 
   8   2   9      193.03      195.67     26.10 o 
   9   2   9      372.69      350.77     32.79 o 
  10   2   9      234.56      278.79     31.04 o 
  11   2   9       55.47       41.23     19.45 o 
  12   2   9       83.20      103.91     24.86 o 
  13   2   9       12.30       23.59     19.55 o 
  14   2   9        4.47       44.32     22.36 o 
   1   3   9     1995.39     1923.64     27.99 o 
   2   3   9     1821.94     1860.81     38.27 o 
   3   3   9     3087.71     3076.11     73.91 o 
   4   3   9      144.19      154.40     17.14 o 
   5   3   9      137.32      139.87     20.06 o 
   6   3   9        0.03        3.65     13.69 o 
   7   3   9     1288.58     1255.07     61.15 o 
   8   3   9       29.81       36.75     17.51 o 
   9   3   9      790.48      839.10     47.86 o 
  10   3   9       19.88      -17.55     17.55 o 
  11   3   9      608.81      515.74     41.05 o 
  12   3   9        6.92        6.79     21.41 o 
  13   3   9       69.48      104.22     27.75 o 
  14   3   9        7.64       -7.65     18.59 o 
   0   4   9     3179.23     2409.54    549.21 o 
   1   4   9      483.93      507.96     16.23 o 
   2   4   9     5336.02     5259.42     83.71 o 
   3   4   9      714.23      698.51     24.93 o 
   4   4   9     2952.59     2954.58     64.29 o 
   5   4   9      718.40      697.77     41.93 o 
   6   4   9      949.01      868.35     40.65 o 
   7   4   9      356.05      321.47     30.02 o 
   8   4   9      756.04      783.20     41.53 o 
   9   4   9      246.32      237.42     29.28 o 
  10   4   9      431.96      457.18     38.30 o 
  11   4   9       30.27       57.30     21.06 o 
  12   4   9      309.93      382.83     39.09 o 
  13   4   9       19.94       31.53     26.98 o 
  14   4   9      158.34      129.06     30.88 o 
   1   5   9     2355.76     2371.77     47.22 o 
   2   5   9      335.79      373.57     20.94 o 
   3   5   9     1159.60     1191.59     36.26 o 
   4   5   9      891.38      900.21     39.03 o 
   5   5   9     1058.25     1158.75     89.96 o 
   6   5   9       38.78        0.24     15.78 o 
   7   5   9     1679.10     1635.98     80.66 o 
   8   5   9        3.72       31.74     16.72 o 
   9   5   9      879.43      897.00     62.23 o 
  10   5   9       29.69        5.87     16.63 o 
  11   5   9      347.77      293.03     34.84 o 
  12   5   9       14.38       27.64     27.44 o 
  13   5   9      140.73      130.64     44.73 o 
   0   6   9      365.41      384.59     31.90 o 
   1   6   9        2.82       -2.58      9.34 o 
   2   6   9      835.91      871.62     38.16 o 
   3   6   9      169.90      187.24     19.29 o 
   4   6   9     1011.98     1090.18     59.67 o 
   5   6   9      404.40      435.34     36.93 o 
   6   6   9      367.33      360.14     35.04 o 
   7   6   9      264.29      253.40     32.78 o 
   8   6   9      589.28      665.17     41.26 o 
   9   6   9       13.80        7.44     16.34 o 
  10   6   9      145.11      155.97     27.97 o 
  11   6   9       31.81       45.39     20.07 o 
  12   6   9      138.16      140.36     31.39 o 
  13   6   9       15.02      -13.66     16.34 o 
   1   7   9     1176.23     1218.57     37.37 o 
   2   7   9       53.61       32.50     13.90 o 
   3   7   9      823.96      832.63     40.39 o 
   4   7   9       10.42       16.82     17.06 o 
   5   7   9      383.60      404.43     47.31 o 
   6   7   9     1014.34      890.62     63.55 o 
   7   7   9      166.79      204.69     32.49 o 
   8   7   9       26.25       13.48     19.14 o 
   9   7   9      584.09      698.85     68.66 o 
  10   7   9       13.91      -23.68     23.68 o 
  11   7   9      217.14      319.13     42.09 o 
  12   7   9        3.04        5.20     22.11 o 
   0   8   9       37.37       70.54     26.02 o 
   1   8   9      162.65      166.12     24.82 o 
   2   8   9      203.87      236.46     24.01 o 
   3   8   9       19.48       31.21     15.06 o 
   4   8   9      656.94      693.36     48.00 o 
   5   8   9      415.64      350.97     68.71 o 
   6   8   9      108.66      112.05     46.47 o 
   7   8   9      112.05      101.50     48.61 o 
   8   8   9      409.96      416.41     78.55 o 
   9   8   9       45.91      -17.39     17.39 o 
  10   8   9      208.80      273.24     49.69 o 
  11   8   9       33.40      -33.07     33.07 o 
   1   9   9     1109.83     1071.88     49.86 o 
   2   9   9       84.24       63.80     21.63 o 
   3   9   9      948.34      859.03     52.87 o 
   4   9   9       28.80       28.98     26.68 o 
   5   9   9      322.28      303.68     48.98 o 
   6   9   9      308.04      276.39     47.55 o 
   7   9   9      224.54      217.97     64.44 o 
   8   9   9        0.02        1.43     33.36 o 
   9   9   9      109.95      242.35     59.30 o 
  10   9   9        1.91      108.06     40.49 o 
   0  10   9      585.76      527.53     58.78 o 
   1  10   9        5.35       -3.80     16.76 o 
   2  10   9      376.39      370.35     36.86 o 
   3  10   9       17.21       19.90     21.28 o 
   4  10   9      275.67      284.37     50.52 o 
   5  10   9       51.88       29.86     27.49 o 
   6  10   9      151.74       94.99     38.76 o 
   7  10   9       48.61       20.01     44.41 o 
   8  10   9      146.92      127.43     40.57 o 
   1  11   9       54.14       42.79     23.21 o 
   2  11   9        6.12       14.91     22.36 o 
   3  11   9       92.50       88.65     37.48 o 
   4  11   9        0.06       -8.48     27.77 o 
   5  11   9        4.49       40.56     32.20 o 
   6  11   9        0.03      -18.56     28.22 o 
   7  11   9       28.35        1.65     36.35 o 
   0  12   9        3.44       11.42     27.58 o 
   1  12   9        4.81        9.01     22.80 o 
   2  12   9        1.98      -20.81     20.81 o 
   3  12   9       18.53      -28.23     28.23 o 
   4  12   9        0.95       11.92     33.21 o 
   0   0  10     3378.23     3087.43     64.82 o 
   1   0  10        1.02        3.94      9.14 o 
   2   0  10     2400.48     2220.45     52.50 o 
   3   0  10        2.20       14.41     11.01 o 
   4   0  10     3555.03     3328.37     68.83 o 
   5   0  10      376.08      353.93     39.54 o 
   6   0  10     2464.11     2526.12    132.65 o 
   7   0  10      528.39      513.40     49.77 o 
   8   0  10     1424.90     1560.55     80.33 o 
   9   0  10       51.58       56.73     29.03 o 
  10   0  10     1252.64     1189.07    123.45 o 
  11   0  10      175.55      136.87     40.37 o 
  12   0  10      284.26      262.26     49.67 o 
  13   0  10       66.17       -8.00     26.26 o 
  14   0  10      350.24      291.95     74.70 o 
   1   1  10     2518.43     2466.58     31.64 o 
   2   1  10       21.68       14.01      6.28 o 
   3   1  10     3333.14     3292.67     48.91 o 
   4   1  10      230.70      253.64     20.06 o 
   5   1  10     1195.00     1253.48     45.44 o 
   6   1  10        0.05       -6.70     13.45 o 
   7   1  10      458.28      518.32     36.26 o 
   8   1  10        0.32        7.60     14.22 o 
   9   1  10       52.76       51.05     19.93 o 
  10   1  10      196.86      156.10     26.33 o 
  11   1  10      328.81      328.91     36.01 o 
  12   1  10        9.02       16.73     18.67 o 
  13   1  10      132.20      173.40     32.20 o 
  14   1  10        5.01        2.63     21.45 o 
   0   2  10     4496.80     4092.72    345.85 o 
   1   2  10      138.94      139.51     10.16 o 
   2   2  10     1577.28     1561.99     33.31 o 
   3   2  10      306.98      322.52     16.78 o 
   4   2  10     4198.47     4232.98    102.52 o 
   5   2  10      156.18      145.30     18.00 o 
   6   2  10     2518.52     2427.04     64.44 o 
   7   2  10      179.08      129.62     22.77 o 
   8   2  10      403.49      437.73     34.82 o 
   9   2  10       34.90       41.48     17.95 o 
  10   2  10      516.65      514.80     39.63 o 
  11   2  10        0.17       27.77     25.38 o 
  12   2  10      228.20      212.95     32.61 o 
  13   2  10       33.01       35.24     21.85 o 
  14   2  10      161.42      219.66     37.09 o 
   1   3  10      571.38      521.97     17.35 o 
   2   3  10      323.19      304.18     13.28 o 
   3   3  10     1480.17     1378.45     46.44 o 
   4   3  10      538.73      521.13     27.81 o 
   5   3  10     1538.68     1595.94     51.12 o 
   6   3  10        0.38        0.99     13.70 o 
   7   3  10       90.87      107.19     21.36 o 
   8   3  10      206.70      215.28     27.78 o 
   9   3  10      154.17      172.96     26.56 o 
  10   3  10       56.26       62.00     21.70 o 
  11   3  10      518.74      518.94     42.89 o 
  12   3  10       49.25       46.13     23.11 o 
  13   3  10      135.00      117.89     30.49 o 
   0   4  10      537.80      596.38     29.59 o 
   1   4  10      173.83      182.28     12.84 o 
   2   4  10      443.41      420.34     16.28 o 
   3   4  10      817.62      825.88     36.89 o 
   4   4  10     1880.15     1882.65     54.26 o 
   5   4  10       42.01       41.60     15.23 o 
   6   4  10      140.16      139.09     23.19 o 
   7   4  10       18.37       37.81     17.76 o 
   8   4  10      218.47      249.23     29.34 o 
   9   4  10       40.18       66.07     20.67 o 
  10   4  10      562.83      598.30     52.04 o 
  11   4  10       14.89       11.56     22.29 o 
  12   4  10      109.24      103.16     46.13 o 
  13   4  10        2.68       42.04     25.37 o 
   1   5  10      209.58      229.02     16.33 o 
   2   5  10      268.51      265.95     21.47 o 
   3   5  10      527.37      472.10     33.52 o 
   4   5  10       62.40       38.33     15.79 o 
   5   5  10     1023.78     1070.35     52.65 o 
   6   5  10      661.14      622.64     37.87 o 
   7   5  10      230.79      219.10     27.79 o 
   8   5  10        1.02       -4.30     15.58 o 
   9   5  10      308.72      339.16     33.74 o 
  10   5  10        0.03        6.01     22.97 o 
  11   5  10       64.35       51.82     23.27 o 
  12   5  10        0.49       12.26     20.16 o 
  13   5  10        8.56       48.51     31.23 o 
   0   6  10      525.23      574.50     46.34 o 
   1   6  10      139.60      135.07     16.54 o 
   2   6  10        0.35       -3.20     12.11 o 
   3   6  10       21.48       19.56     17.60 o 
   4   6  10       77.74       73.03     19.37 o 
   5   6  10       12.12       11.40     17.26 o 
   6   6  10       89.84       56.20     22.17 o 
   7   6  10       28.42       14.54     18.39 o 
   8   6  10       32.54       29.59     19.05 o 
   9   6  10       17.02       -1.05     17.92 o 
  10   6  10       10.75        7.89     16.44 o 
  11   6  10        0.17       18.32     18.81 o 
  12   6  10        2.38       19.18     22.28 o 
   1   7  10      460.36      459.79     29.30 o 
   2   7  10       29.51       11.88     13.20 o 
   3   7  10      711.55      715.55     46.38 o 
   4   7  10       84.51       55.35     21.05 o 
   5   7  10      127.91      101.40     32.15 o 
   6   7  10       10.30       -7.00     21.47 o 
   7   7  10       17.93       15.99     25.63 o 
   8   7  10        2.88        5.89     19.69 o 
   9   7  10        0.33       15.23     21.44 o 
  10   7  10        0.07        9.38     19.44 o 
  11   7  10        3.76       47.97     23.96 o 
   0   8  10       97.99       89.99     30.07 o 
   1   8  10        2.70        5.63     14.42 o 
   2   8  10       51.82       52.50     16.76 o 
   3   8  10      111.59       93.83     22.78 o 
   4   8  10      132.79      135.72     29.50 o 
   5   8  10      131.80      101.67     34.04 o 
   6   8  10      255.07      254.89     65.15 o 
   7   8  10       19.42       11.83     30.79 o 
   8   8  10       95.55       59.45     42.77 o 
  10   8  10        8.78       35.42     30.79 o 
   1   9  10      591.75      629.66     41.98 o 
   2   9  10       43.42       32.09     19.57 o 
   3   9  10      285.29      246.28     36.86 o 
   4   9  10        0.30      -10.98     24.01 o 
   5   9  10      342.12      336.42     51.74 o 
   6   9  10       18.97       22.60     26.61 o 
   7   9  10      302.86      234.51     68.43 o 
   8   9  10       17.59      -29.94     29.94 o 
   9   9  10      115.16      137.14     55.03 o 
   0  10  10      381.79      317.42     50.70 o 
   1  10  10       41.08       37.95     21.24 o 
   2  10  10      129.84      142.32     26.99 o 
   3  10  10      127.39      120.31     38.53 o 
   4  10  10      214.71      155.67     45.49 o 
   5  10  10       28.12       36.21     31.16 o 
   6  10  10      142.59      143.55     44.33 o 
   7  10  10        0.01       -9.56     28.29 o 
   8  10  10      115.32      125.31     42.99 o 
   1  11  10      143.41      152.69     30.95 o 
   2  11  10        0.24       30.25     24.64 o 
   3  11  10      361.69      448.58     69.07 o 
   4  11  10       24.32       20.06     32.85 o 
   5  11  10      282.95      232.58     52.17 o 
   6  11  10        0.18      -24.41     31.22 o 
   0  12  10       80.21       66.65     38.11 o 
   1  12  10        9.17        0.53     25.04 o 
   2  12  10       40.52       52.61     36.09 o 
   1   1  11       95.40      101.21     10.12 o 
   2   1  11        7.47       30.13      8.37 o 
   3   1  11       80.47       89.19     12.69 o 
   4   1  11     1279.60     1283.19     41.05 o 
   5   1  11      183.45      175.76     23.71 o 
   6   1  11       22.83       22.51     16.16 o 
   7   1  11       36.99       53.53     18.97 o 
   8   1  11        0.01       -6.10     13.57 o 
   9   1  11       76.40       88.92     22.76 o 
  10   1  11       55.75       70.26     29.97 o 
  11   1  11      186.49      169.32     37.07 o 
  12   1  11        4.00       14.16     18.87 o 
  13   1  11       54.25       23.54     21.84 o 
   0   2  11     1526.38     1567.45     44.27 o 
   1   2  11       10.80        6.52      7.96 o 
   2   2  11     1909.88     1908.40     41.16 o 
   3   2  11      172.10      181.43     19.16 o 
   4   2  11      899.55      862.58     34.06 o 
   5   2  11       51.87       32.63     13.85 o 
   6   2  11      606.54      617.63     37.37 o 
   7   2  11        8.70        3.40     14.23 o 
   8   2  11      331.88      315.19     31.92 o 
   9   2  11        0.05        6.58     16.63 o 
  10   2  11      417.60      476.21     48.31 o 
  11   2  11       17.56       -4.63     21.19 o 
  12   2  11      170.68      147.64     30.67 o 
  13   2  11        7.19       13.67     19.96 o 
   1   3  11       98.39       92.42      9.91 o 
   2   3  11      103.37      112.03     14.88 o 
   3   3  11      427.82      457.67     26.81 o 
   4   3  11      280.02      297.95     25.46 o 
   5   3  11      949.56      966.75     40.92 o 
   6   3  11        0.88       -2.79     13.90 o 
   7   3  11     1211.30     1156.30     49.66 o 
   8   3  11      404.53      300.99     31.83 o 
   9   3  11      640.03      606.78     42.38 o 
  10   3  11        8.12       -8.58     25.40 o 
  11   3  11      158.69      147.20     29.07 o 
  12   3  11        7.81      -17.53     17.53 o 
  13   3  11       26.89       57.60     37.95 o 
   0   4  11     1154.90     1119.56     48.75 o 
   1   4  11       59.28       72.56     10.75 o 
   2   4  11      341.10      391.27     24.30 o 
   3   4  11      170.05      156.01     19.62 o 
   4   4  11       10.60       15.72     12.56 o 
   5   4  11      354.55      360.01     26.92 o 
   6   4  11      476.03      504.02     35.66 o 
   7   4  11      212.59      201.78     27.72 o 
   8   4  11      871.37      782.00     44.44 o 
   9   4  11       11.02       14.71     17.46 o 
  10   4  11      565.64      601.30     44.74 o 
  11   4  11       21.37       91.56     57.37 o 
  12   4  11      165.70      255.67     40.70 o 
  13   4  11       25.01       48.43     35.93 o 
   1   5  11     1538.45     1489.80     38.47 o 
   2   5  11      200.23      196.51     23.42 o 
   3   5  11      157.50      161.39     22.38 o 
   4   5  11       64.66       67.13     18.39 o 
   5   5  11      485.83      527.64     31.88 o 
   6   5  11       14.89        6.43     15.16 o 
   7   5  11     1456.69     1411.12     56.38 o 
   8   5  11       35.97       41.29     19.76 o 
   9   5  11      580.00      636.09     45.15 o 
  10   5  11       36.27        1.50     24.05 o 
  11   5  11      204.52      224.62     34.05 o 
  12   5  11        6.79       33.60     26.27 o 
   0   6  11     4854.52     4667.89    124.38 o 
   1   6  11        0.87       -4.68     11.14 o 
   2   6  11     1635.59     1674.49     64.88 o 
   3   6  11       45.22       42.90     20.00 o 
   4   6  11      628.91      659.61     44.88 o 
   5   6  11       99.91      127.37     27.43 o 
   6   6  11      756.05      831.70     51.69 o 
   7   6  11       81.04       47.23     20.16 o 
   8   6  11      489.74      509.22     41.24 o 
   9   6  11        6.37      -12.93     16.23 o 
  10   6  11      296.06      243.53     62.29 o 
  11   6  11        3.74       -2.99     16.32 o 
   1   7  11     1803.67     1818.40     53.14 o 
   2   7  11       12.07      -12.81     12.81 o 
   3   7  11     1305.99     1231.96     59.34 o 
   4   7  11        3.54        4.60     17.97 o 
   5   7  11      839.37      875.03     65.57 o 
   6   7  11        0.32       -8.39     20.15 o 
   7   7  11      822.52      806.89     69.60 o 
   8   7  11       28.45        7.62     20.33 o 
   9   7  11      300.42      338.81     36.86 o 
  10   7  11       70.06       72.22     27.09 o 
  11   7  11       76.40       62.03     33.50 o 
   0   8  11      841.46      792.07     61.32 o 
   1   8  11       20.02       10.84     17.01 o 
   2   8  11      340.73      354.68     33.47 o 
   3   8  11        0.05        5.66     16.13 o 
   4   8  11      249.40      303.77     33.46 o 
   5   8  11        0.91        5.89     30.01 o 
   6   8  11      149.60      101.07     48.33 o 
   7   8  11       95.71       60.59     44.91 o 
   8   8  11      109.37       72.85     48.61 o 
   9   8  11       34.58      -19.04     42.27 o 
  10   8  11      152.35      223.75     76.48 o 
   1   9  11      707.29      694.79     43.74 o 
   2   9  11      126.10      167.40     33.52 o 
   3   9  11      178.87      189.12     35.46 o 
   4   9  11       18.88        7.96     25.11 o 
   5   9  11       74.49      108.82     36.29 o 
   6   9  11       69.26       76.10     35.00 o 
   7   9  11      102.02       41.48     44.91 o 
   8   9  11       23.19       28.51     40.63 o 
   0  10  11      348.72      307.59     51.80 o 
   1  10  11        6.86        2.11     17.04 o 
   2  10  11      141.25      185.04     37.88 o 
   3  10  11        2.56       36.19     31.27 o 
   4  10  11       38.93       43.46     34.00 o 
   5  10  11       12.43       17.83     28.18 o 
   6  10  11      132.28       92.11     40.37 o 
   7  10  11        0.46       -8.42     26.48 o 
   1  11  11       96.83       71.90     26.12 o 
   2  11  11        3.06       14.39     24.10 o 
   3  11  11        0.30        9.84     30.32 o 
   4  11  11       10.99       17.79     30.72 o 
   0   0  12     4163.82     4106.97    101.54 o 
   1   0  12       96.32       53.49     19.04 o 
   2   0  12     5556.32     5462.64    141.99 o 
   3   0  12        0.53       -1.63     17.96 o 
   4   0  12      938.42      898.40     58.04 o 
   5   0  12      235.10      220.96     37.48 o 
   6   0  12     1858.98     1908.15     87.15 o 
   7   0  12       37.90       25.40     27.30 o 
   8   0  12     1251.12     1261.65     78.07 o 
   9   0  12      721.79      620.72     62.39 o 
  10   0  12        8.85        2.39     25.74 o 
  11   0  12      281.91      250.95     48.96 o 
  12   0  12      167.48      245.85     49.89 o 
  13   0  12        9.48       46.12     40.27 o 
   1   1  12     5654.21     5614.93     71.74 o 
   2   1  12     1122.50     1119.31     31.13 o 
   3   1  12     1034.44     1078.35     37.38 o 
   4   1  12       36.93       24.32     15.48 o 
   5   1  12      388.72      414.83     32.16 o 
   6   1  12      115.08      130.16     24.36 o 
   7   1  12      680.42      637.91     39.79 o 
   8   1  12       49.20       36.46     18.86 o 
   9   1  12      656.94      614.27     44.12 o 
  10   1  12      178.81      134.17     27.02 o 
  11   1  12       17.63       25.33     20.43 o 
  12   1  12        8.24      -10.97     19.48 o 
  13   1  12       81.89      100.65     30.12 o 
   0   2  12     2391.02     2370.61     56.27 o 
   1   2  12      569.46      562.36     23.61 o 
   2   2  12     4660.03     4586.07     65.77 o 
   3   2  12      323.62      335.92     24.43 o 
   4   2  12     1820.58     1802.72     48.87 o 
   5   2  12       70.48       55.02     18.27 o 
   6   2  12     1776.49     1661.29     69.40 o 
   7   2  12        3.57       -2.84     14.82 o 
   8   2  12     1512.20     1396.27     57.63 o 
   9   2  12       51.26       37.24     20.50 o 
  10   2  12      344.33      277.12     44.36 o 
  11   2  12        0.22       12.80     19.64 o 
  12   2  12      173.37      185.59     33.53 o 
  13   2  12        0.04       21.98     22.52 o 
   1   3  12      334.66      343.33     20.16 o 
   2   3  12      251.21      258.71     20.13 o 
   3   3  12      603.60      632.53     31.45 o 
   4   3  12       56.79       42.88     15.22 o 
   5   3  12      238.69      268.46     24.59 o 
   6   3  12        0.04       -2.52     14.69 o 
   7   3  12      792.08      767.17     43.07 o 
   8   3  12        1.04       -7.65     15.06 o 
   9   3  12      725.80      759.90     46.99 o 
  10   3  12        3.18       15.30     17.88 o 
  11   3  12      202.52      154.49     30.23 o 
  12   3  12        0.06       -3.67     19.96 o 
   0   4  12       11.80       -1.64     12.78 o 
   1   4  12       13.09        8.88     11.05 o 
   2   4  12       35.39       39.85     12.65 o 
   3   4  12       22.17       17.98     13.24 o 
   4   4  12       44.13       51.71     16.19 o 
   5   4  12       73.72       67.35     17.41 o 
   6   4  12      313.56      322.56     31.63 o 
   7   4  12       19.00       15.13     16.69 o 
   8   4  12      292.70      253.96     31.79 o 
   9   4  12        7.50        7.48     17.81 o 
  10   4  12      115.83      122.88     28.80 o 
  11   4  12        2.22      -19.71     19.89 o 
  12   4  12      110.64      118.09     40.62 o 
   1   5  12      156.36      185.67     29.79 o 
   2   5  12      126.94      119.80     21.59 o 
   3   5  12       82.99      111.41     21.43 o 
   4   5  12      279.81      299.53     26.48 o 
   5   5  12       36.55       42.89     16.20 o 
   6   5  12      607.53      542.99     39.33 o 
   7   5  12       75.53       54.25     20.75 o 
   8   5  12        7.75       -5.78     16.26 o 
   9   5  12        1.81       -8.11     17.54 o 
  10   5  12        0.00        1.61     18.30 o 
  11   5  12        0.35       22.49     20.95 o 
   0   6  12       17.52       44.06     23.83 o 
   1   6  12       33.77       44.09     17.33 o 
   2   6  12        0.04        2.34     17.33 o 
   3   6  12       56.67       66.02     23.68 o 
   4   6  12      149.73      132.00     28.37 o 
   5   6  12      140.36      112.69     27.93 o 
   6   6  12       12.54       12.54     17.87 o 
   7   6  12        4.54       -6.83     16.60 o 
   8   6  12       25.99       -3.04     17.96 o 
   9   6  12        0.64       -3.62     17.74 o 
  10   6  12       10.69       16.97     19.32 o 
  11   6  12        2.01       -0.20     18.54 o 
   1   7  12      443.84      430.70     35.63 o 
   2   7  12        3.23        7.71     16.35 o 
   3   7  12      177.28      147.86     30.40 o 
   4   7  12       64.91       56.95     24.65 o 
   5   7  12       54.96       53.36     29.54 o 
   6   7  12       60.93       27.94     26.13 o 
   7   7  12        9.44        2.60     20.17 o 
   8   7  12        7.26      -18.64     18.64 o 
   9   7  12        0.36      -19.27     19.27 o 
  10   7  12        0.07        5.44     26.53 o 
   0   8  12       65.59       51.17     28.15 o 
   1   8  12        0.15       -4.85     19.30 o 
   2   8  12       13.17        0.58     15.84 o 
   3   8  12        1.19       -8.21     16.33 o 
   4   8  12       14.11       11.46     17.79 o 
   5   8  12       39.57       30.92     29.00 o 
   6   8  12       11.75       11.72     27.23 o 
   7   8  12        1.54        3.71     34.07 o 
   8   8  12       11.33        4.98     24.44 o 
   9   8  12        4.71      -10.25     25.37 o 
   1   9  12      176.76      166.55     34.33 o 
   2   9  12        4.58        0.85     22.02 o 
   3   9  12       70.18       75.41     27.06 o 
   4   9  12        4.24       -5.50     24.34 o 
   5   9  12       17.03        1.54     23.85 o 
   6   9  12       20.82       12.09     28.87 o 
   7   9  12      111.77      109.20     57.59 o 
   8   9  12        1.45       63.72     51.18 o 
   0  10  12       69.52       71.04     33.70 o 
   1  10  12        2.97        7.15     23.20 o 
   2  10  12       30.75       54.31     26.97 o 
   3  10  12       16.20      -19.85     21.18 o 
   4  10  12       62.70       63.27     37.25 o 
   5  10  12       26.88       40.48     32.59 o 
   6  10  12      220.43      190.19     61.73 o 
   1  11  12      248.05      264.49     45.10 o 
   2  11  12        1.51        4.34     24.73 o 
   3  11  12       95.96       95.77     42.83 o 
   1   1  13       45.02       41.60     13.25 o 
   2   1  13       89.19       90.79     15.97 o 
   3   1  13        2.76        8.14     14.12 o 
   4   1  13       50.67       52.01     17.76 o 
   5   1  13        0.68        3.23     14.91 o 
   6   1  13        1.06       13.51     14.77 o 
   7   1  13      178.80      125.46     24.99 o 
   8   1  13       11.95       28.17     18.65 o 
   9   1  13        1.89       -5.25     16.41 o 
  10   1  13        0.02        8.60     19.47 o 
  11   1  13        3.31        3.33     20.50 o 
  12   1  13       18.55       -7.10     20.40 o 
   0   2  13      148.03      158.11     21.26 o 
   1   2  13        0.30        1.80     10.95 o 
   2   2  13      236.68      248.56     20.44 o 
   3   2  13      133.13      128.04     18.93 o 
   4   2  13      111.13      123.04     22.57 o 
   5   2  13       54.20       58.80     19.60 o 
   6   2  13       36.68       32.98     17.54 o 
   7   2  13       15.36        3.43     15.70 o 
   8   2  13      128.11      144.81     27.17 o 
   9   2  13       16.20       11.06     18.59 o 
  10   2  13       31.33       38.55     21.71 o 
  11   2  13        4.25       -6.77     17.57 o 
  12   2  13       64.11       43.64     27.30 o 
   1   3  13      595.66      643.48     28.87 o 
   2   3  13      404.90      426.94     25.11 o 
   3   3  13      108.40      117.65     19.16 o 
   4   3  13      205.20      186.16     22.20 o 
   5   3  13     1029.88      903.11     44.89 o 
   6   3  13       57.76       27.39     17.80 o 
   7   3  13      161.66      149.01     26.62 o 
   8   3  13        1.45        9.60     16.26 o 
   9   3  13      200.76      179.54     30.96 o 
  10   3  13        7.43        8.23     19.06 o 
  11   3  13       69.04       66.53     25.12 o 
  12   3  13        0.15       25.36     21.31 o 
   0   4  13      164.90      146.53     25.23 o 
   1   4  13       73.58       69.21     13.70 o 
   2   4  13      106.71      121.04     19.07 o 
   3   4  13       34.10       35.15     15.02 o 
   4   4  13      186.23      228.40     24.01 o 
   5   4  13       38.33       42.87     15.78 o 
   6   4  13      916.70      845.52     46.02 o 
   7   4  13       34.87        8.77     17.56 o 
   8   4  13     1226.25     1233.41     63.33 o 
   9   4  13        0.91       -8.28     17.93 o 
  10   4  13      415.85      377.35     40.83 o 
  11   4  13        1.15       32.63     43.47 o 
   1   5  13      515.12      562.29     42.18 o 
   2   5  13        0.47       -4.89     15.08 o 
   3   5  13      881.60      889.77     47.83 o 
   4   5  13        0.13       -6.13     13.04 o 
   5   5  13     1139.71     1155.92     46.06 o 
   6   5  13       53.08       37.08     19.72 o 
   7   5  13      659.47      684.26     46.00 o 
   8   5  13       29.49        7.31     19.16 o 
   9   5  13      537.26      533.42     45.42 o 
  10   5  13        2.64      -18.46     18.46 o 
  11   5  13      127.14       44.08     36.54 o 
   0   6  13     2146.95     2143.05    138.42 o 
   1   6  13       13.27       -2.98     14.74 o 
   2   6  13     1700.33     1653.72     69.13 o 
   3   6  13       13.57        5.49     19.15 o 
   4   6  13      749.69      821.49     53.26 o 
   5   6  13        9.69       11.56     16.92 o 
   6   6  13      496.19      534.85     49.58 o 
   7   6  13        0.73       -8.69     17.01 o 
   8   6  13      330.63      349.19     38.14 o 
   9   6  13       32.50       24.73     22.32 o 
  10   6  13       56.99       29.59     22.90 o 
   1   7  13     1469.61     1432.94     58.43 o 
   2   7  13       77.08       36.63     19.47 o 
   3   7  13      963.36      957.38     58.06 o 
   4   7  13       24.30       14.17     21.72 o 
   5   7  13      585.67      536.66     60.51 o 
   6   7  13       15.55       11.27     21.59 o 
   7   7  13      297.13      259.15     41.70 o 
   8   7  13      108.04       85.84     31.27 o 
   9   7  13       68.25       40.92     27.18 o 
   0   8  13      573.60      533.02     87.96 o 
   1   8  13       62.22       39.26     23.40 o 
   2   8  13      484.97      491.69     40.27 o 
   3   8  13       11.67       11.63     17.85 o 
   4   8  13      265.37      269.01     34.19 o 
   5   8  13       44.73       41.25     32.86 o 
   6   8  13      262.32      254.46     49.77 o 
   7   8  13        3.87        9.19     26.46 o 
   8   8  13      115.72      124.12     44.51 o 
   1   9  13      152.71      154.72     34.93 o 
   2   9  13        9.07       15.71     22.63 o 
   3   9  13      365.66      391.13     40.00 o 
   4   9  13      135.87      126.56     42.04 o 
   5   9  13      399.24      391.53     59.24 o 
   6   9  13       34.15       26.16     31.77 o 
   7   9  13      218.72      137.42     60.30 o 
   0  10  13       91.16       92.80     59.45 o 
   1  10  13        4.28        6.55     23.75 o 
   2  10  13      171.89      184.11     39.09 o 
   3  10  13        0.13       -8.65     29.22 o 
   4  10  13      125.04      152.54     47.19 o 
   0   0  14    10564.05    10805.20    277.13 o 
   1   0  14      226.24      208.51     29.43 o 
   2   0  14     2610.08     2630.20     79.10 o 
   3   0  14      146.09      108.14     31.82 o 
   4   0  14     1211.47     1151.58     70.47 o 
   5   0  14       36.61       17.03     24.42 o 
   6   0  14      732.65      783.21     65.45 o 
   7   0  14      123.30       92.80     35.81 o 
   8   0  14      756.54      741.71     67.89 o 
   9   0  14        0.56       13.03     26.89 o 
  10   0  14      455.07      385.11     58.26 o 
  11   0  14        0.92        4.65     29.70 o 
  12   0  14      164.73      182.18     50.21 o 
   1   1  14     2780.25     2688.21     55.43 o 
   2   1  14       38.31       48.85     15.87 o 
   3   1  14      188.71      213.32     26.34 o 
   4   1  14      182.41      199.47     26.82 o 
   5   1  14      935.71      935.48     46.79 o 
   6   1  14       38.71       44.62     19.20 o 
   7   1  14     1017.78      999.28     51.03 o 
   8   1  14       23.01       -2.11     17.85 o 
   9   1  14      642.89      545.75     45.15 o 
  10   1  14        0.95        1.09     20.47 o 
  11   1  14      138.20      165.97     34.12 o 
   0   2  14     2340.16     2493.89    118.18 o 
   1   2  14       24.43       29.75     13.21 o 
   2   2  14      718.53      770.54     31.82 o 
   3   2  14      268.87      268.91     24.80 o 
   4   2  14      869.12      884.35     43.98 o 
   5   2  14      137.31      147.99     25.14 o 
   6   2  14      950.52      942.90     52.96 o 
   7   2  14       84.51       54.84     21.85 o 
   8   2  14      921.54      859.28     50.16 o 
   9   2  14        1.52       -9.10     17.17 o 
  10   2  14      243.87      242.50     36.03 o 
  11   2  14       22.11       16.34     22.97 o 
   1   3  14      164.70      196.09     20.07 o 
   2   3  14      107.65      115.96     17.57 o 
   3   3  14       30.50        6.71     13.29 o 
   4   3  14        8.46       -1.50     12.94 o 
   5   3  14       68.01       93.54     22.54 o 
   6   3  14       69.28       79.02     22.36 o 
   7   3  14      651.49      646.11     44.77 o 
   8   3  14        0.48      -15.47     15.47 o 
   9   3  14      320.17      333.76     38.68 o 
  10   3  14        2.35       -0.85     19.29 o 
  11   3  14       59.50       49.72     25.79 o 
   0   4  14      834.67      803.45     60.57 o 
   1   4  14       31.32       28.40     15.15 o 
   2   4  14       34.16       26.03     15.26 o 
   3   4  14        5.57        9.79     13.65 o 
   4   4  14        5.88        9.36     14.47 o 
   5   4  14       23.57       23.75     16.60 o 
   6   4  14      178.71      205.73     29.71 o 
   7   4  14       40.76       12.36     17.58 o 
   8   4  14      182.40      174.37     31.64 o 
   9   4  14        0.16       -1.80     18.67 o 
  10   4  14      121.61      119.67     30.08 o 
  11   4  14        0.37        9.12     21.09 o 
   1   5  14     1111.43     1112.44     49.19 o 
   2   5  14        5.68       -4.13     15.71 o 
   3   5  14      224.76      213.28     28.57 o 
   4   5  14       21.30       13.37     15.38 o 
   5   5  14       32.95       33.70     17.28 o 
   6   5  14        2.68        5.13     18.16 o 
   7   5  14       61.56       40.23     22.85 o 
   8   5  14        0.70        0.74     19.47 o 
   9   5  14        0.34      -15.85     18.05 o 
  10   5  14        1.28       14.26     22.76 o 
   0   6  14       15.32       44.19     39.35 o 
   1   6  14        7.18        6.36     17.26 o 
   2   6  14       20.99        6.69     19.61 o 
   3   6  14        4.88       -7.13     16.73 o 
   4   6  14        9.43       -3.13     17.27 o 
   5   6  14        7.99       18.21     17.89 o 
   6   6  14       27.60        8.05     22.12 o 
   7   6  14        6.80       10.99     21.92 o 
   8   6  14       10.36       10.27     23.51 o 
   9   6  14        4.79       13.35     22.44 o 
   1   7  14      129.29      122.29     28.67 o 
   2   7  14       17.90        9.13     18.12 o 
   3   7  14      144.81      151.07     32.72 o 
   4   7  14       70.97       71.34     27.01 o 
   5   7  14      123.23      101.33     30.26 o 
   6   7  14       30.50       13.35     23.41 o 
   7   7  14       49.20       51.90     30.33 o 
   8   7  14       10.87       -6.69     23.24 o 
   0   8  14       83.54      124.59     59.02 o 
   1   8  14       15.21       21.61     23.48 o 
   2   8  14      168.28      169.10     34.18 o 
   3   8  14        3.31        2.62     18.66 o 
   4   8  14       71.20       89.77     25.74 o 
   5   8  14       14.78       37.91     30.39 o 
   6   8  14        3.54       23.17     26.06 o 
   7   8  14       20.95       33.61     26.67 o 
   1   9  14      160.63      186.67     49.51 o 
   2   9  14        1.03       -7.46     21.59 o 
   3   9  14       99.01       78.18     28.61 o 
   4   9  14        3.05       20.56     30.66 o 
   5   9  14       23.09       46.02     34.47 o 
   0  10  14       49.35       27.94     49.61 o 
   1  10  14        0.12      -12.01     31.27 o 
   2  10  14       47.08       34.80     29.26 o 
   1   1  15      476.27      558.09     38.15 o 
   2   1  15      126.39      122.28     20.56 o 
   3   1  15       43.26       54.81     19.77 o 
   4   1  15       25.96       14.70     16.63 o 
   5   1  15        0.69       15.05     16.95 o 
   6   1  15       30.64        6.96     16.91 o 
   7   1  15        0.91        0.39     18.45 o 
   8   1  15        0.03        2.04     18.54 o 
   9   1  15        1.10       -4.18     19.06 o 
  10   1  15        0.50       -0.05     20.40 o 
  11   1  15        0.14       18.97     23.41 o 
   0   2  15     1826.63     1842.20     87.90 o 
   1   2  15       29.11       35.47     18.14 o 
   2   2  15      404.05      454.91     27.58 o 
   3   2  15        1.84        1.62     16.07 o 
   4   2  15      449.19      440.84     36.23 o 
   5   2  15       49.66       42.56     19.01 o 
   6   2  15      224.33      230.96     31.57 o 
   7   2  15       30.64       23.74     18.60 o 
   8   2  15      141.57      107.68     26.89 o 
   9   2  15        4.39       19.24     20.30 o 
  10   2  15       33.31       39.08     23.18 o 
   1   3  15     1384.13     1425.78     49.33 o 
   2   3  15        4.82        7.58     14.57 o 
   3   3  15      759.09      775.27     38.35 o 
   4   3  15        0.51       -2.13     15.65 o 
   5   3  15      290.02      273.06     32.38 o 
   6   3  15        1.38       -1.70     16.80 o 
   7   3  15      247.85      223.62     33.23 o 
   8   3  15        9.64       -2.07     19.12 o 
   9   3  15       73.71       90.13     26.36 o 
  10   3  15       13.46       15.35     23.66 o 
   0   4  15      203.91      231.08     61.87 o 
   1   4  15       34.65       33.55     21.67 o 
   2   4  15       66.51       64.79     18.77 o 
   3   4  15       15.64       11.43     14.95 o 
   4   4  15      533.73      526.52     35.21 o 
   5   4  15      126.25      158.35     28.20 o 
   6   4  15      507.55      481.99     40.89 o 
   7   4  15        9.21       -2.00     17.62 o 
   8   4  15      396.28      418.06     42.01 o 
   9   4  15        4.40      -15.58     19.04 o 
  10   4  15      190.47      237.21     38.97 o 
   1   5  15      591.40      632.59     48.79 o 
   2   5  15       29.12       -2.10     16.53 o 
   3   5  15      609.44      635.98     42.98 o 
   4   5  15       36.01       25.81     19.18 o 
   5   5  15      179.66      199.31     27.40 o 
   6   5  15        3.07        4.71     17.80 o 
   7   5  15      370.63      393.56     40.36 o 
   8   5  15        2.16        0.05     20.57 o 
   9   5  15      128.19      128.34     30.96 o 
   0   6  15      867.84      967.96    104.49 o 
   1   6  15       20.81       14.19     18.21 o 
   2   6  15      726.03      756.91     46.38 o 
   3   6  15       90.42      103.25     24.95 o 
   4   6  15      356.98      349.46     36.78 o 
   5   6  15        2.86       -1.50     17.37 o 
   6   6  15      345.60      298.33     42.83 o 
   7   6  15        2.04       35.57     27.25 o 
   8   6  15      219.88      186.48     39.98 o 
   1   7  15      484.43      567.29     64.38 o 
   2   7  15       74.15       74.03     24.15 o 
   3   7  15      344.29      380.96     34.57 o 
   4   7  15        8.80       15.59     19.78 o 
   5   7  15      112.76      109.17     28.31 o 
   6   7  15       40.01       19.53     23.97 o 
   7   7  15      370.71      320.05     46.54 o 
   0   8  15      118.88       87.24     57.02 o 
   1   8  15        0.89      -17.92     29.07 o 
   2   8  15      156.92      191.46     37.73 o 
   3   8  15        1.10      -14.53     18.68 o 
   4   8  15       42.50       59.40     24.49 o 
   5   8  15        0.05       -2.01     23.17 o 
   6   8  15      172.10      209.08     41.76 o 
   1   9  15       52.36       37.22     35.42 o 
   2   9  15        5.80       14.44     34.78 o 
   3   9  15       62.56       56.03     30.05 o 
   0   0  16       72.68       87.96     45.62 o 
   1   0  16       87.75       55.86     30.29 o 
   2   0  16      129.68      151.25     53.74 o 
   3   0  16       57.42       28.13     25.61 o 
   4   0  16      688.28      688.86     60.93 o 
   5   0  16      159.55      120.78     37.19 o 
   6   0  16      118.25      170.47     42.08 o 
   7   0  16      108.30       95.89     35.48 o 
   8   0  16      126.92      173.57     44.25 o 
   9   0  16       18.76       45.24     31.82 o 
  10   0  16      347.36      392.11     63.34 o 
   1   1  16        7.91        8.17     18.12 o 
   2   1  16       67.89       89.43     31.85 o 
   3   1  16      465.43      511.51     45.12 o 
   4   1  16       54.27       54.35     20.62 o 
   5   1  16      353.60      358.52     36.47 o 
   6   1  16      127.76      147.79     29.12 o 
   7   1  16      307.12      315.69     37.57 o 
   8   1  16       14.06       32.13     21.86 o 
   9   1  16      214.01      202.94     35.00 o 
  10   1  16        0.73       -4.76     21.39 o 
   0   2  16     1619.08     1634.01     98.86 o 
   1   2  16      303.20      290.91     32.34 o 
   2   2  16     1010.62      991.43     69.00 o 
   3   2  16       11.62        7.67     16.89 o 
   4   2  16      693.06      680.17     43.64 o 
   5   2  16       77.88       50.53     22.10 o 
   6   2  16      681.23      655.37     46.84 o 
   7   2  16       67.95       52.15     22.94 o 
   8   2  16      462.77      412.55     42.65 o 
   9   2  16        0.74       -4.56     19.25 o 
  10   2  16      222.31      229.53     38.47 o 
   1   3  16      378.50      396.80     31.19 o 
   2   3  16      205.82      205.66     28.29 o 
   3   3  16      470.83      521.20     49.92 o 
   4   3  16       37.91       26.79     20.00 o 
   5   3  16      451.98      498.64     41.34 o 
   6   3  16        2.18       15.86     19.63 o 
   7   3  16      583.46      551.69     46.05 o 
   8   3  16        6.73        4.30     21.20 o 
   9   3  16      158.03      142.51     32.73 o 
   0   4  16       46.89       28.98     27.77 o 
   1   4  16       87.32      101.55     34.51 o 
   2   4  16      516.66      553.61     40.96 o 
   3   4  16       20.18       11.51     16.03 o 
   4   4  16      219.24      201.20     30.81 o 
   5   4  16        3.66       14.83     19.75 o 
   6   4  16      228.41      237.72     34.47 o 
   7   4  16        2.98       18.15     21.13 o 
   8   4  16      166.10      194.16     35.45 o 
   9   4  16       16.14       29.43     24.82 o 
   1   5  16      455.85      474.56     56.52 o 
   2   5  16        0.01        1.55     20.04 o 
   3   5  16      351.93      351.68     36.58 o 
   4   5  16       55.00       59.60     22.96 o 
   5   5  16       34.76       41.60     24.72 o 
   6   5  16      117.27       97.40     28.54 o 
   7   5  16        0.41       11.71     21.27 o 
   8   5  16       13.07       -4.01     21.83 o 
   0   6  16        8.62       25.95     41.91 o 
   1   6  16        6.44       -7.03     22.06 o 
   2   6  16      146.34      161.32     29.90 o 
   3   6  16        1.78      -12.97     17.15 o 
   4   6  16        3.82      -13.02     18.03 o 
   5   6  16       30.08       52.58     24.32 o 
   6   6  16        0.19       -3.15     24.74 o 
   7   6  16        6.86       11.58     24.53 o 
   1   7  16        4.31       17.34     30.56 o 
   2   7  16       10.39        9.81     20.92 o 
   3   7  16        4.21       -3.46     16.74 o 
   4   7  16        2.62        8.31     20.60 o 
   5   7  16       11.90       12.46     21.97 o 
   6   7  16       22.86        8.82     25.77 o 
   0   8  16      106.13       64.15     53.03 o 
   1   8  16        0.07      -13.25     29.32 o 
   2   8  16       19.33       28.56     33.66 o 
   3   8  16       26.46       28.01     20.87 o 
   4   8  16        0.99       16.89     25.60 o 
   1   1  17      260.51      228.14     31.10 o 
   2   1  17       66.51       62.73     33.66 o 
   3   1  17        0.64       21.07     22.08 o 
   4   1  17       41.58       25.55     20.56 o 
   5   1  17        9.72       -2.00     18.34 o 
   6   1  17        0.24       10.86     20.02 o 
   7   1  17       30.13       31.10     21.43 o 
   8   1  17       17.96       12.23     21.73 o 
   9   1  17       23.71       15.62     25.01 o 
   0   2  17     1072.62     1073.82     75.24 o 
   1   2  17       18.90       27.99     20.06 o 
   2   2  17      280.21      268.99     48.42 o 
   3   2  17       19.60       14.83     22.63 o 
   4   2  17      253.29      224.74     31.70 o 
   5   2  17        7.18        5.34     19.27 o 
   6   2  17      225.70      210.07     33.50 o 
   7   2  17        2.05        4.14     20.98 o 
   8   2  17       76.25       50.56     25.31 o 
   1   3  17     1041.72     1038.42     52.09 o 
   2   3  17       40.41       51.36     34.28 o 
   3   3  17      564.44      560.28     50.28 o 
   4   3  17        2.87       13.93     18.87 o 
   5   3  17      282.51      310.59     36.99 o 
   6   3  17       53.66       59.57     25.20 o 
   7   3  17       68.73       56.03     24.75 o 
   8   3  17        1.02        6.36     23.03 o 
   0   4  17      491.67      615.15     63.26 o 
   1   4  17      168.22      130.69     52.10 o 
   2   4  17      368.40      407.24     56.45 o 
   3   4  17      101.58       92.92     30.38 o 
   4   4  17      380.29      379.82     38.80 o 
   5   4  17       14.94       15.08     19.71 o 
   6   4  17      222.47      230.43     35.73 o 
   7   4  17        9.93       45.31     25.13 o 
   1   5  17      642.94      693.32     55.58 o 
   2   5  17        6.02      -10.95     28.98 o 
   3   5  17      229.39      259.68     40.65 o 
   4   5  17        4.64       11.89     23.61 o 
   5   5  17      298.20      345.49     46.44 o 
   6   5  17       23.19        2.76     24.68 o 
   7   5  17      122.87      136.02     38.13 o 
   0   6  17      282.48      264.87     70.71 o 
   1   6  17        5.46       24.33     25.29 o 
   2   6  17      360.83      398.75     55.24 o 
   3   6  17        8.99       -2.48     22.99 o 
   4   6  17      215.22      218.26     34.56 o 
   5   6  17      137.75      125.68     35.80 o 
   1   7  17      173.54      206.17     50.09 o 
   2   7  17       12.45       31.68     29.13 o 
   3   7  17       55.16       45.27     26.26 o 
   0   0  18      349.52      481.84     82.54 o 
   1   0  18        6.39      -10.08     25.16 o 
   2   0  18      599.05      659.32     98.65 o 
   3   0  18       21.49       56.45     50.18 o 
   4   0  18      864.65      921.56     73.85 o 
   5   0  18      104.64       91.25     36.48 o 
   6   0  18      508.07      545.18     66.29 o 
   7   0  18        1.56       13.06     31.59 o 
   1   1  18      166.37      244.76     33.68 o 
   2   1  18        0.01       31.72     31.12 o 
   3   1  18      466.50      595.22     65.64 o 
   4   1  18        0.39       21.62     20.17 o 
   5   1  18      684.34      742.10     51.36 o 
   6   1  18       30.60        5.45     21.61 o 
   7   1  18      114.38      113.93     30.32 o 
   0   2  18      210.56      239.80     47.47 o 
   1   2  18       48.64       30.01     25.51 o 
   2   2  18      368.68      332.00     54.13 o 
   3   2  18        6.69       26.79     30.14 o 
   4   2  18      492.47      569.64     52.92 o 
   5   2  18        1.05       -1.78     19.74 o 
   6   2  18      320.82      309.28     39.20 o 
   7   2  18        2.16       -7.84     20.35 o 
   1   3  18      104.20      157.71     43.38 o 
   2   3  18        0.69       16.65     29.08 o 
   3   3  18      116.46      150.28     42.92 o 
   4   3  18       70.20       39.63     27.98 o 
   5   3  18      146.69      146.11     31.39 o 
   6   3  18       14.42       19.95     23.28 o 
   0   4  18       89.74      108.56     38.96 o 
   1   4  18       16.59       16.56     30.91 o 
   2   4  18      174.47      173.06     65.15 o 
   3   4  18       30.46       20.81     47.04 o 
   4   4  18       87.24      119.55     34.29 o 
   5   4  18        0.02      -16.01     19.98 o 
   6   4  18       64.02       68.62     27.68 o 
   1   5  18       82.96       57.19     29.58 o 
   2   5  18       48.99       38.70     37.09 o 
   3   5  18      140.27      141.27     69.00 o 
   4   5  18       81.64       24.43     36.57 o 
   5   5  18       95.68       78.65     32.71 o 
   0   6  18        0.71       15.82     45.62 o 
   1   6  18       31.49       66.72     37.50 o 
   2   6  18       10.74       16.42     27.67 o 
   3   6  18        0.03       -6.55     33.66 o 
   1   1  19       71.51       85.31     29.98 o 
   2   1  19       19.77      -19.67     29.72 o 
   3   1  19        0.35      -15.66     30.48 o 
   4   1  19        1.07       32.53     37.01 o 
   5   1  19       12.07        9.00     22.10 o 
   0   2  19        3.15       10.89     29.18 o 
   1   2  19        0.00        9.27     23.24 o 
   2   2  19       18.93        8.13     31.38 o 
   3   2  19       39.43       58.20     37.37 o 
   4   2  19       48.32       56.76     60.80 o 
   5   2  19       16.87       52.34     25.06 o 
   1   3  19      144.91      147.28     45.02 o 
   2   3  19        8.04       23.47     34.22 o 
   3   3  19      138.88      136.96     44.20 o 
   4   3  19      114.83      103.69     44.29 o 
   0   4  19      154.53      145.41     61.30 o 
   1   4  19       41.87       34.21     53.46 o 
   2   4  19      364.57      290.24     82.54 o 
   3   4  19       49.35       16.82     52.18 o 
   1   5  19      158.81      187.75     41.01 o 
   0   0  20      309.57      326.03     79.83 o 
   1   0  20       20.23       73.42     54.31 o 
   2   0  20      241.62      172.64     67.00 o 
   3   0  20        4.24       -7.41     50.04 o 
   1   1  20      339.79      388.10     60.30 o 
   2   1  20       24.93       -2.47     32.49 o 
   3   1  20      296.57      335.01     60.67 o 
   0   2  20      506.40      545.56     66.47 o 
   1   2  20        3.15       -0.97     31.50 o 
   2   2  20      503.62      508.62     69.15 o 
                                                 
